# Supplementary material for: 8-Hy­droxy­quinolin-1-ium nitrate
Source: Acta Crystallogr Sect E Struct Rep Online. 2010 Oct 23;66(Pt 11):o2907–8. doi: 10.1107/S1600536810039395 (PMC3009201; doi:10.1107/S1600536810039395)
Supplement: Supplementary file 2 [file e-66-o2907-Isup2.hkl]

# 
# h,k,l, Fc-squared, Fo-squared, sigma(Fo-squared) and status flag 
# 
data_I
_shelx_title ' jac16m in P21/c   (100K)' 
_shelx_refln_list_code          4 
_shelx_F_calc_maximum      173.40 
_exptl_crystal_F_000       432.00 
_reflns_d_resolution_high  0.7696 
 
loop_ 
 _symmetry_equiv_pos_as_xyz 
 'x, y, z' 
 '-x, y+1/2, -z+1/2' 
 '-x, -y, -z' 
 'x, -y-1/2, z-1/2' 
 
_cell_length_a    11.3186 
_cell_length_b     6.7568 
_cell_length_c    14.5006 
_cell_angle_alpha  90.000 
_cell_angle_beta  128.882 
_cell_angle_gamma  90.000 
 
_shelx_F_squared_multiplier     1.000 
 
loop_ 
 _refln_index_h 
 _refln_index_k 
 _refln_index_l 
 _refln_F_squared_calc 
 _refln_F_squared_meas 
 _refln_F_squared_sigma 
 _refln_observed_status 
   2   0   0        4.51       -0.26      0.65 o 
   3   0   0      572.47      565.95     13.52 o 
   4   0   0     1624.66     1890.10     23.82 o 
   5   0   0      407.98      368.92      4.42 o 
   6   0   0      844.44      869.45      9.41 o 
   7   0   0       44.84       36.30      1.34 o 
   8   0   0       34.73       28.36      1.30 o 
   9   0   0        2.91        6.02      0.81 o 
  10   0   0       74.76       81.70      3.67 o 
  11   0   0       47.75       68.71      2.43 o 
   1   1   0        0.08        0.89      0.30 o 
   3   1   0       48.53       54.13      0.97 o 
   4   1   0     1187.49     1223.72     11.33 o 
   5   1   0       76.15       58.22      0.97 o 
   6   1   0       12.01        9.34      0.53 o 
   7   1   0       71.47       66.74      1.86 o 
   8   1   0       16.43       16.53      0.75 o 
   9   1   0      126.20      123.06      1.99 o 
  10   1   0        7.16        7.19      0.82 o 
  11   1   0       23.49       32.78      1.61 o 
   0   2   0     9375.22     8866.16    120.45 o 
   1   2   0     1299.43     1319.34     15.52 o 
   2   2   0      186.17      185.29      2.57 o 
   3   2   0      459.86      466.17      6.47 o 
   4   2   0      215.10      225.04      4.44 o 
   5   2   0       53.82       51.04      1.06 o 
   6   2   0       92.29       99.93      1.58 o 
   7   2   0        9.24       10.89      0.78 o 
   8   2   0      106.10      101.15      1.99 o 
   9   2   0        1.83        1.10      0.53 o 
  10   2   0       16.45       15.64      1.00 o 
  11   2   0        2.21        3.07      0.76 o 
   1   3   0      258.93      239.26      3.24 o 
   2   3   0      562.36      534.89      6.55 o 
   3   3   0      122.76      129.47      2.01 o 
   4   3   0     2019.87     2024.66     21.43 o 
   5   3   0      202.57      192.02      3.27 o 
   6   3   0       49.74       44.32      1.38 o 
   7   3   0      137.14      132.66      3.02 o 
   8   3   0       19.81       20.43      1.48 o 
   9   3   0      331.50      323.92      5.78 o 
  10   3   0        7.28        8.58      0.95 o 
   0   4   0     9831.47    10075.80    163.98 o 
   1   4   0     2688.10     2918.22     25.76 o 
   2   4   0      250.47      252.74      3.02 o 
   3   4   0       48.75       50.97      1.25 o 
   4   4   0       29.30       33.87      1.26 o 
   5   4   0       46.35       45.78      1.53 o 
   6   4   0       91.92       86.31      2.36 o 
   7   4   0       18.41       18.93      1.38 o 
   8   4   0       24.26       24.02      1.65 o 
   9   4   0       26.11       26.59      1.83 o 
  10   4   0        6.19        4.81      1.54 o 
   1   5   0      457.99      459.77      5.47 o 
   2   5   0      246.55      248.23      3.85 o 
   3   5   0        0.31        0.82      0.43 o 
   4   5   0       26.05       24.58      1.22 o 
   5   5   0      107.01      109.11      2.40 o 
   6   5   0       17.60       21.23      1.93 o 
   7   5   0        0.02       -0.73      0.71 o 
   8   5   0       11.44        6.74      2.27 o 
   9   5   0       32.04       36.20      2.21 o 
   0   6   0      912.71      893.58     13.80 o 
   1   6   0       22.22       26.07      1.26 o 
   2   6   0       22.29       23.47      0.95 o 
   3   6   0        9.86       10.46      0.78 o 
   4   6   0        0.04       -0.25      0.50 o 
   5   6   0       20.95       21.73      1.32 o 
   6   6   0       43.01       41.91      1.92 o 
   7   6   0       62.98       63.52      2.61 o 
   8   6   0       82.30       76.86      2.95 o 
   1   7   0      101.82      101.52      5.02 o 
   2   7   0        3.20        3.77      1.39 o 
   3   7   0       87.90       85.41      2.90 o 
   4   7   0      179.44      180.66      3.33 o 
   5   7   0       36.48       39.32      1.70 o 
   6   7   0        0.24        0.38      0.72 o 
   0   8   0      738.41      737.46     21.77 o 
   1   8   0      350.68      359.31      7.47 o 
   2   8   0        7.66        6.52      1.42 o 
   3   8   0        5.57        4.81      0.78 o 
   4   8   0       21.49       18.66      1.37 o 
 -11   1   1      212.47      233.69      3.98 o 
 -10   1   1      430.98      426.51      5.34 o 
  -9   1   1       48.81       47.90      1.15 o 
  -8   1   1      325.26      309.78      3.59 o 
  -7   1   1      296.77      280.76      2.94 o 
  -6   1   1     1396.92     1405.71     10.63 o 
  -5   1   1      818.69      913.54      7.40 o 
  -4   1   1        0.54        0.50      0.21 o 
  -3   1   1      508.36      481.11      7.96 o 
  -2   1   1      353.06      330.63      9.04 o 
  -1   1   1      111.44      123.35      2.06 o 
   0   1   1     1148.44     1142.03     25.43 o 
   1   1   1     2289.52     2375.55     39.73 o 
   2   1   1     1168.41     1160.93     18.02 o 
   3   1   1     4496.24     4505.97     43.25 o 
   4   1   1       13.64       22.26      0.59 o 
   5   1   1      826.78      858.25      7.23 o 
   6   1   1        3.66        2.75      0.37 o 
   7   1   1        0.91        0.82      0.36 o 
   8   1   1      260.49      239.36      3.01 o 
   9   1   1       36.68       32.41      1.36 o 
  10   1   1        3.42        2.27      0.67 o 
 -11   2   1       12.93       16.07      1.05 o 
 -10   2   1       37.66       44.49      1.70 o 
  -9   2   1      196.94      198.81      3.06 o 
  -8   2   1       15.47       15.36      0.90 o 
  -7   2   1        0.63        0.85      0.43 o 
  -6   2   1      266.31      254.49      2.54 o 
  -5   2   1        2.46        0.68      0.25 o 
  -4   2   1      558.73      500.47     32.97 o 
  -3   2   1      432.85      442.49      6.47 o 
  -2   2   1     2519.96     2297.13     55.23 o 
  -1   2   1    30067.73    27953.95    377.88 o 
   0   2   1    12917.57    13220.14    137.32 o 
   1   2   1      701.19      695.49      9.75 o 
   2   2   1      104.28      102.06      2.03 o 
   3   2   1     1283.93     1367.56     13.40 o 
   4   2   1      230.62      239.19      2.86 o 
   5   2   1      354.60      366.92      3.82 o 
   6   2   1       13.60       14.54      0.75 o 
   7   2   1       11.16       13.73      0.87 o 
   8   2   1        0.21        0.10      0.50 o 
   9   2   1       52.56       53.30      1.61 o 
  10   2   1       75.75       81.31      2.03 o 
 -11   3   1       17.18       25.28      1.66 o 
 -10   3   1        8.44        9.46      1.05 o 
  -9   3   1        2.02        1.71      0.83 o 
  -8   3   1      285.31      275.87      4.28 o 
  -7   3   1       73.51       66.80      1.69 o 
  -6   3   1       52.91       49.82      1.43 o 
  -5   3   1      217.87      211.07      2.84 o 
  -4   3   1      133.18      126.85      2.75 o 
  -3   3   1      122.65      119.08      1.84 o 
  -2   3   1      336.21      341.06      3.73 o 
  -1   3   1      240.82      248.83      3.34 o 
   0   3   1     1773.99     1845.22     19.57 o 
   1   3   1      152.07      143.91      2.88 o 
   2   3   1        1.72        1.93      0.35 o 
   3   3   1       92.52      108.77      1.83 o 
   4   3   1      862.20      920.28      8.39 o 
   5   3   1       31.44       30.66      1.47 o 
   6   3   1       18.16       19.11      1.30 o 
   7   3   1       15.01       12.54      1.18 o 
   8   3   1        1.20        1.63      0.81 o 
   9   3   1       36.12       37.87      1.84 o 
  10   3   1       16.51       15.09      1.44 o 
 -10   4   1        0.94        1.04      0.87 o 
  -9   4   1      182.39      191.22      4.17 o 
  -8   4   1       25.01       27.07      1.83 o 
  -7   4   1        2.20        0.74      0.59 o 
  -6   4   1        2.68        2.69      0.67 o 
  -5   4   1       33.34       36.42      1.48 o 
  -4   4   1      342.65      312.17      4.64 o 
  -3   4   1        2.78        3.03      0.39 o 
  -2   4   1      480.96      461.55      4.96 o 
  -1   4   1     2731.72     2733.45     26.26 o 
   0   4   1       27.62       22.23      1.00 o 
   1   4   1       50.78       51.53      1.27 o 
   2   4   1        8.38        6.87      0.65 o 
   3   4   1       37.33       35.48      1.03 o 
   4   4   1        0.02        0.31      0.50 o 
   5   4   1      261.97      264.59      4.61 o 
   6   4   1       77.27       73.06      2.04 o 
   7   4   1       63.66       60.50      2.42 o 
   8   4   1        0.98        1.07      0.68 o 
   9   4   1       23.11       21.29      1.76 o 
  -9   5   1        3.21        3.51      1.09 o 
  -8   5   1      245.09      242.58      4.34 o 
  -7   5   1       31.97       31.36      1.79 o 
  -6   5   1       72.99       75.99      2.79 o 
  -5   5   1        0.20        0.92      0.57 o 
  -4   5   1      181.07      181.13      2.98 o 
  -3   5   1        0.55        1.13      0.42 o 
  -2   5   1      117.56      122.72      1.83 o 
  -1   5   1       12.39       12.01      0.79 o 
   0   5   1       29.41       24.62      1.05 o 
   1   5   1        0.46        0.50      0.44 o 
   2   5   1       32.49       34.38      1.01 o 
   3   5   1      568.18      590.17      7.39 o 
   4   5   1      399.35      407.45      5.49 o 
   5   5   1       59.89       60.11      1.81 o 
   6   5   1       15.84       12.68      1.33 o 
   7   5   1        0.21        0.63      0.85 o 
   8   5   1        6.80        8.83      2.10 o 
  -8   6   1       24.21       27.04      2.21 o 
  -7   6   1       78.84       81.03      2.35 o 
  -6   6   1       92.42       93.41      2.41 o 
  -5   6   1       30.29       29.93      1.55 o 
  -4   6   1       65.29       64.59      1.95 o 
  -3   6   1       67.64       67.63      2.32 o 
  -2   6   1        0.01        0.17      0.44 o 
  -1   6   1      518.42      544.36      6.51 o 
   0   6   1     2731.84     2857.58     27.65 o 
   1   6   1       38.50       42.10      1.57 o 
   2   6   1        1.17        2.03      0.56 o 
   3   6   1       76.97       76.15      2.25 o 
   4   6   1       26.55       30.19      1.40 o 
   5   6   1       13.58       14.30      1.46 o 
   6   6   1       31.09       31.31      2.58 o 
   7   6   1       59.49       61.89      2.69 o 
  -7   7   1      111.12      108.81      3.17 o 
  -6   7   1       13.49       14.38      2.37 o 
  -5   7   1       13.20       13.17      1.40 o 
  -4   7   1        4.92        5.44      0.99 o 
  -3   7   1        3.99        4.05      0.69 o 
  -2   7   1        3.36        2.90      1.03 o 
  -1   7   1       56.57       55.84      1.56 o 
   0   7   1      598.65      594.44      7.90 o 
   1   7   1        5.13        6.79      1.54 o 
   2   7   1        1.76        1.60      1.04 o 
   3   7   1        0.00        0.16      0.58 o 
   4   7   1       69.45       72.10      2.04 o 
   5   7   1       18.92       20.92      1.95 o 
   6   7   1       79.78       80.71      3.01 o 
  -5   8   1        4.02        5.81      0.99 o 
  -4   8   1        4.10        4.89      0.93 o 
  -3   8   1       13.09       12.86      1.23 o 
  -2   8   1        5.12        3.51      0.72 o 
  -1   8   1       79.08       74.16      2.10 o 
   0   8   1      258.78      270.35      7.66 o 
   1   8   1        6.87        7.52      1.40 o 
   2   8   1        4.05        2.47      1.31 o 
   3   8   1        0.06        1.11      0.90 o 
   4   8   1        1.35        1.75      0.97 o 
 -12   0   2       11.76       12.72      1.34 o 
 -11   0   2        9.18       13.26      1.58 o 
 -10   0   2      327.11      313.06      7.11 o 
  -9   0   2       76.37       82.32      2.40 o 
  -8   0   2     1275.76     1187.15     14.09 o 
  -7   0   2      464.81      463.42      6.12 o 
  -6   0   2        3.05        7.53      0.59 o 
  -5   0   2     2344.41     2354.91     29.44 o 
  -4   0   2      370.14      368.18      8.08 o 
  -3   0   2     8064.67     7669.58    169.88 o 
  -2   0   2     3364.05     3217.57     66.58 o 
   0   0   2     3775.04     3739.33     84.91 o 
   1   0   2      233.83      231.38      6.24 o 
   2   0   2      765.90      830.33     10.81 o 
   3   0   2      582.77      537.39      7.48 o 
   4   0   2       59.13       75.65      1.64 o 
   5   0   2      699.78      726.76      9.00 o 
   6   0   2      143.38      122.61      2.53 o 
   7   0   2        1.41       -0.51      0.47 o 
   8   0   2       13.35        9.69      1.45 o 
   9   0   2       42.95       39.44      1.94 o 
  10   0   2      104.88      103.69      2.95 o 
 -12   1   2      176.72      195.63      3.64 o 
 -11   1   2        0.84        0.00      0.61 o 
 -10   1   2        9.47        8.92      0.68 o 
  -9   1   2      308.69      301.25      3.53 o 
  -8   1   2      625.32      597.29      5.87 o 
  -7   1   2        2.49        2.15      0.33 o 
  -6   1   2       34.50       30.97      0.66 o 
  -5   1   2       12.76        8.86      0.38 o 
  -4   1   2      108.63      110.65      1.42 o 
  -3   1   2        0.36        2.28      0.54 o 
  -2   1   2        0.15        0.12      0.20 o 
  -1   1   2      115.83      108.83      2.46 o 
   0   1   2     1707.14     1756.35     27.56 o 
   1   1   2     1606.44     1550.24     19.69 o 
   2   1   2      128.37      116.94      2.07 o 
   3   1   2     1082.12     1216.08     11.05 o 
   4   1   2      836.21      910.87      7.17 o 
   5   1   2       14.96       15.37      0.62 o 
   6   1   2      104.69       94.36      1.50 o 
   7   1   2       30.34       23.58      0.83 o 
   8   1   2        0.04        0.44      0.54 o 
   9   1   2        5.51        4.79      0.75 o 
  10   1   2       11.21       13.17      1.49 o 
 -12   2   2        1.18        2.33      0.75 o 
 -11   2   2        0.29        0.20      0.57 o 
 -10   2   2       52.95       49.40      1.52 o 
  -9   2   2        1.17        1.14      0.51 o 
  -8   2   2        8.47        5.57      0.61 o 
  -7   2   2       45.99       50.93      1.21 o 
  -6   2   2       62.90       61.50      1.08 o 
  -5   2   2      518.36      519.99      5.26 o 
  -4   2   2      140.57      114.32     16.05 o 
  -3   2   2      761.88      703.49      8.62 o 
  -2   2   2     1860.74     1839.64     23.16 o 
  -1   2   2     1154.56     1171.24     13.84 o 
   0   2   2      529.22      548.25      7.86 o 
   1   2   2       22.00       21.55      1.21 o 
   2   2   2       74.53       80.40      1.54 o 
   3   2   2        3.23        6.05      0.43 o 
   4   2   2       35.32       37.71      1.88 o 
   5   2   2       79.27       82.66      1.59 o 
   6   2   2       41.71       36.21      1.13 o 
   7   2   2       32.84       32.80      1.29 o 
   8   2   2        1.03        0.77      0.54 o 
   9   2   2        0.18       -0.02      0.51 o 
  10   2   2        1.48        1.41      0.93 o 
 -11   3   2       11.68        7.43      1.03 o 
 -10   3   2        5.21        3.92      0.93 o 
  -9   3   2      345.79      343.71      5.10 o 
  -8   3   2      358.28      358.96      4.65 o 
  -7   3   2       38.43       36.73      1.27 o 
  -6   3   2        9.50        9.18      0.75 o 
  -5   3   2       44.62       36.97      2.25 o 
  -4   3   2      274.51      260.35      4.87 o 
  -3   3   2       37.85       28.81      0.76 o 
  -2   3   2       56.15       56.32      1.03 o 
  -1   3   2      827.86      772.11      8.66 o 
   0   3   2      912.54      960.17     11.84 o 
   1   3   2     2116.34     2083.94     23.25 o 
   2   3   2       54.36       56.24      1.26 o 
   3   3   2      439.98      489.70      5.34 o 
   4   3   2      980.10     1018.45     10.22 o 
   5   3   2       99.82       95.89      2.25 o 
   6   3   2      139.06      143.29      3.20 o 
   7   3   2        5.60        4.35      1.03 o 
   8   3   2        8.42        9.80      1.38 o 
   9   3   2        9.86        8.72      1.24 o 
 -11   4   2        1.75        1.28      1.03 o 
 -10   4   2       38.04       37.30      2.02 o 
  -9   4   2      125.45      131.74      3.06 o 
  -8   4   2      903.93      902.64      9.65 o 
  -7   4   2       70.44       64.15      3.29 o 
  -6   4   2       76.07       79.96      1.98 o 
  -5   4   2        3.29        1.19      0.56 o 
  -4   4   2        4.79        3.87      1.06 o 
  -3   4   2      302.83      312.45      3.64 o 
  -2   4   2      167.50      162.83      2.31 o 
  -1   4   2     2738.07     2975.39     28.46 o 
   0   4   2       85.89      108.02      2.08 o 
   1   4   2       71.99       66.16      1.16 o 
   2   4   2        5.03        5.52      0.76 o 
   3   4   2      398.10      413.30      5.44 o 
   4   4   2        1.04        0.61      1.17 o 
   5   4   2       93.68       87.75      2.39 o 
   6   4   2        0.03       -0.01      0.87 o 
   7   4   2      144.45      139.28      3.89 o 
   8   4   2        2.52        1.34      0.76 o 
   9   4   2       44.54       38.55      2.31 o 
 -10   5   2       17.79       19.13      1.82 o 
  -9   5   2       49.64       50.19      4.14 o 
  -8   5   2      566.99      575.43      7.73 o 
  -7   5   2      138.74      131.88      2.82 o 
  -6   5   2      119.06      122.61      2.82 o 
  -5   5   2       14.98       15.37      1.11 o 
  -4   5   2       15.58       14.43      0.88 o 
  -3   5   2       92.25       95.43      1.66 o 
  -2   5   2       52.87       54.33      1.17 o 
  -1   5   2     1262.51     1297.46     13.16 o 
   0   5   2        1.44       -0.06      0.44 o 
   1   5   2       35.76       36.15      1.63 o 
   2   5   2        9.72       10.00      0.66 o 
   3   5   2      475.24      489.09      7.37 o 
   4   5   2       12.21       14.03      1.31 o 
   5   5   2       80.46       76.49      2.59 o 
   6   5   2        0.05       -0.26      0.73 o 
   7   5   2       53.23       51.66      2.89 o 
   8   5   2       38.03       37.23      2.26 o 
  -9   6   2       17.50       20.05      2.02 o 
  -8   6   2      127.79      125.40      8.04 o 
  -7   6   2       13.59       15.90      1.99 o 
  -6   6   2        0.00       -0.22      0.58 o 
  -5   6   2       33.68       29.20      1.91 o 
  -4   6   2        3.67        3.23      0.67 o 
  -3   6   2       41.86       38.86      1.32 o 
  -2   6   2        6.36        7.88      0.60 o 
  -1   6   2      128.59      133.49      2.75 o 
   0   6   2       19.55       21.86      1.30 o 
   1   6   2       90.30       92.53      2.69 o 
   2   6   2       29.90       29.47      1.14 o 
   3   6   2       67.58       66.12      2.08 o 
   4   6   2       45.71       48.39      3.28 o 
   5   6   2       76.63       84.19      2.86 o 
   6   6   2        1.44        1.55      0.99 o 
   7   6   2       21.70       22.07      2.01 o 
  -7   7   2        5.12        3.83      0.99 o 
  -6   7   2      173.94      187.43      4.17 o 
  -5   7   2        0.03       -1.14      0.67 o 
  -4   7   2       30.53       29.81      1.61 o 
  -3   7   2       30.85       30.80      1.45 o 
  -2   7   2        0.08        0.39      0.49 o 
  -1   7   2        6.65        5.10      0.80 o 
   0   7   2       41.19       42.52      1.74 o 
   1   7   2       98.73      104.05      3.02 o 
   2   7   2        6.55        6.40      1.30 o 
   3   7   2      326.97      319.03      5.98 o 
   4   7   2      111.00      108.73      3.31 o 
   5   7   2        2.09        1.33      1.05 o 
  -5   8   2       41.24       39.05      2.04 o 
  -4   8   2       32.49       31.76      2.36 o 
  -3   8   2       34.03       31.53      3.40 o 
  -2   8   2        6.37        6.46      0.97 o 
  -1   8   2      410.32      416.45      7.21 o 
   0   8   2       90.25       83.91      4.03 o 
   1   8   2       34.59       41.08      2.72 o 
   2   8   2       41.89       38.11      2.30 o 
   3   8   2        1.96        0.96      0.95 o 
 -12   1   3       49.02       56.63      1.87 o 
 -11   1   3        1.11        1.06      0.48 o 
 -10   1   3       40.01       38.77      1.14 o 
  -9   1   3      436.02      414.93      4.46 o 
  -8   1   3      300.08      287.54      3.06 o 
  -7   1   3      242.35      262.66      2.45 o 
  -6   1   3      441.22      427.45      3.63 o 
  -5   1   3      512.31      573.39      5.16 o 
  -4   1   3     1113.35     1030.77     10.34 o 
  -3   1   3       56.09       70.97      1.31 o 
  -2   1   3      127.23      114.92      2.89 o 
  -1   1   3     3299.76     3308.02     52.70 o 
   0   1   3     2973.83     2802.08     43.02 o 
   1   1   3      938.52     1009.03     12.43 o 
   2   1   3      178.19      199.83      2.46 o 
   3   1   3     1219.77     1442.52     11.52 o 
   4   1   3      220.71      221.87      2.53 o 
   5   1   3      438.30      424.66      4.11 o 
   6   1   3        9.95        5.50      0.49 o 
   7   1   3       25.90       29.81      1.15 o 
   8   1   3        0.84        0.48      0.57 o 
   9   1   3        3.37        2.19      0.70 o 
 -12   2   3       13.71       16.42      1.12 o 
 -11   2   3       15.05       14.76      1.46 o 
 -10   2   3       11.29       10.99      0.78 o 
  -9   2   3     1561.37     1555.11     13.76 o 
  -8   2   3     2849.75     2820.05     22.23 o 
  -7   2   3      153.88      142.41      1.86 o 
  -6   2   3      265.59      248.78      2.88 o 
  -5   2   3      732.66      825.62     10.87 o 
  -4   2   3      338.14      376.69      7.99 o 
  -3   2   3      459.99      553.00      6.18 o 
  -2   2   3      739.53      693.45      6.28 o 
  -1   2   3      109.16      115.38      2.79 o 
   0   2   3      114.16      132.95      3.73 o 
   1   2   3      667.88      657.52     20.11 o 
   2   2   3       35.21       28.52      0.82 o 
   3   2   3      158.03      165.52      2.28 o 
   4   2   3      481.55      462.43      4.42 o 
   5   2   3      205.32      201.58      3.31 o 
   6   2   3      175.20      146.81      2.49 o 
   7   2   3      555.11      469.09      6.94 o 
   8   2   3        4.47        2.14      0.62 o 
   9   2   3       35.82       24.21      1.31 o 
 -12   3   3       53.63       53.54      2.12 o 
 -11   3   3       58.16       53.77      1.94 o 
 -10   3   3        5.07        4.84      0.74 o 
  -9   3   3      422.85      431.41      5.43 o 
  -8   3   3      446.24      442.54      5.34 o 
  -7   3   3      196.57      197.62      2.90 o 
  -6   3   3       89.69       93.48      2.51 o 
  -5   3   3       60.61       50.89      1.72 o 
  -4   3   3       76.76       76.22      1.78 o 
  -3   3   3      114.75      120.02      1.68 o 
  -2   3   3       44.30       48.34      1.03 o 
  -1   3   3       12.05       20.94      0.87 o 
   0   3   3        2.12        2.83      0.53 o 
   1   3   3       16.84       16.01      1.11 o 
   2   3   3      307.67      314.13      4.22 o 
   3   3   3      175.58      196.58      2.79 o 
   4   3   3       32.39       32.45      1.41 o 
   5   3   3        0.67        0.48      0.69 o 
   6   3   3       25.64       22.66      1.38 o 
   7   3   3      112.14       96.02      2.54 o 
   8   3   3       45.80       46.42      2.49 o 
   9   3   3       19.97       26.28      3.20 o 
 -11   4   3       13.07       13.35      1.49 o 
 -10   4   3       30.45       30.48      1.93 o 
  -9   4   3       51.40       49.21      1.68 o 
  -8   4   3      244.15      246.21      4.08 o 
  -7   4   3        0.23       -0.51      0.36 o 
  -6   4   3      109.23      103.29      2.21 o 
  -5   4   3       45.34       45.44      1.52 o 
  -4   4   3        4.29        4.28      0.54 o 
  -3   4   3        8.06        6.69      0.60 o 
  -2   4   3      227.37      216.23      2.44 o 
  -1   4   3       56.20       60.47      1.51 o 
   0   4   3      402.90      424.91      4.70 o 
   1   4   3      281.24      268.01      4.63 o 
   2   4   3       18.89       20.42      1.11 o 
   3   4   3        8.10        9.07      0.88 o 
   4   4   3      271.74      262.57      4.07 o 
   5   4   3       10.10        9.96      1.07 o 
   6   4   3       27.92       29.16      1.80 o 
   7   4   3       89.16       84.27      2.72 o 
   8   4   3        0.87       -0.25      0.72 o 
 -10   5   3       47.07       51.23      2.49 o 
  -9   5   3      316.33      316.46      8.78 o 
  -8   5   3      472.23      493.34      8.81 o 
  -7   5   3       73.90       72.85      2.05 o 
  -6   5   3        2.56        3.29      0.82 o 
  -5   5   3      534.59      523.58      7.56 o 
  -4   5   3       39.32       37.39      1.16 o 
  -3   5   3      126.80      125.58      1.90 o 
  -2   5   3       27.97       30.32      0.94 o 
  -1   5   3       54.09       56.66      1.46 o 
   0   5   3      341.27      336.50      4.79 o 
   1   5   3      208.10      205.72      3.14 o 
   2   5   3      115.00      121.74      3.36 o 
   3   5   3      174.23      194.59      3.98 o 
   4   5   3       79.38       86.18      3.18 o 
   5   5   3      114.22      105.10      3.12 o 
   6   5   3        0.05       -0.23      0.79 o 
   7   5   3       29.91       29.40      1.81 o 
  -9   6   3      575.24      589.35      9.24 o 
  -8   6   3      398.92      414.81      6.96 o 
  -7   6   3       42.40       42.91      1.96 o 
  -6   6   3        4.07        3.50      0.88 o 
  -5   6   3      113.96      113.93      3.04 o 
  -4   6   3       41.60       41.50      1.58 o 
  -3   6   3      230.30      230.63      4.04 o 
  -2   6   3      111.32      116.34      2.32 o 
  -1   6   3        3.29        3.05      0.66 o 
   0   6   3       73.19       70.41      2.62 o 
   1   6   3        6.33        6.05      0.81 o 
   2   6   3        3.37        4.62      0.76 o 
   3   6   3        1.50        1.85      0.66 o 
   4   6   3       10.08        8.09      1.23 o 
   5   6   3       16.24       13.34      1.70 o 
   6   6   3      337.84      340.21      6.62 o 
  -8   7   3       13.64       14.42      3.85 o 
  -7   7   3        0.11        0.45      0.78 o 
  -6   7   3        2.23        3.88      0.99 o 
  -5   7   3      119.18      112.01      3.93 o 
  -4   7   3        5.06        4.79      0.92 o 
  -3   7   3       14.60       13.83      1.25 o 
  -2   7   3      106.31      104.71      2.72 o 
  -1   7   3       10.20        8.28      1.84 o 
   0   7   3       96.13       98.57      2.63 o 
   1   7   3       21.85       20.67      1.63 o 
   2   7   3       45.85       49.20      2.20 o 
   3   7   3       66.95       60.98      2.45 o 
   4   7   3        1.90        1.85      0.99 o 
   5   7   3       34.42       35.89      2.44 o 
  -5   8   3        8.17        7.07      1.16 o 
  -4   8   3        0.86        1.21      0.97 o 
  -3   8   3       61.50       62.04      2.28 o 
  -2   8   3       79.86       74.97      2.88 o 
  -1   8   3       59.73       48.77      2.24 o 
   0   8   3       28.04       23.92      2.59 o 
   1   8   3       17.26       21.24      2.00 o 
   2   8   3        8.03        8.54      1.36 o 
 -13   0   4        9.56       11.45      1.37 o 
 -12   0   4       14.78       19.41      1.58 o 
 -11   0   4      329.25      308.71      5.72 o 
 -10   0   4       89.09       77.71      4.94 o 
  -9   0   4     4438.84     4406.85     47.89 o 
  -8   0   4      422.49      380.61      6.02 o 
  -7   0   4       58.28       69.30      1.45 o 
  -6   0   4     1003.98     1178.63     15.96 o 
  -5   0   4     5847.73     6531.78     85.30 o 
  -4   0   4     1175.93      993.91     11.67 o 
  -3   0   4     1906.34     1971.87     26.60 o 
  -2   0   4       36.27       46.93      2.11 o 
  -1   0   4        2.06       -0.71      1.06 o 
   0   0   4     2444.68     2404.43     36.07 o 
   1   0   4     1185.32     1277.00     18.74 o 
   2   0   4      293.15      293.28      4.55 o 
   3   0   4        5.32        6.05      0.60 o 
   4   0   4      192.04      207.85      3.72 o 
   5   0   4       37.84       40.60      1.98 o 
   6   0   4     2156.12     1913.74     22.15 o 
   7   0   4      177.83      135.87      2.94 o 
   8   0   4        1.24        0.57      1.03 o 
   9   0   4        0.18        4.26      0.98 o 
 -13   1   4       45.82       41.55      1.76 o 
 -12   1   4        0.10        0.52      0.65 o 
 -11   1   4        5.92       10.85      3.33 o 
 -10   1   4       17.43       18.70      0.81 o 
  -9   1   4      555.45      552.94      5.18 o 
  -8   1   4       74.21       77.07      1.21 o 
  -7   1   4        0.00       -0.02      0.28 o 
  -6   1   4       86.72      103.15      1.40 o 
  -5   1   4      320.90      333.55      3.22 o 
  -4   1   4      271.60      283.88      3.06 o 
  -3   1   4       15.36       17.97      0.46 o 
  -2   1   4      111.94      118.43      3.91 o 
  -1   1   4      531.69      480.51      5.67 o 
   0   1   4      582.47      587.41      7.90 o 
   1   1   4      174.85      171.60      3.05 o 
   2   1   4       36.25       55.31      0.93 o 
   3   1   4      121.17      135.88      1.68 o 
   4   1   4      157.50      157.71      2.17 o 
   5   1   4        0.19        0.75      0.37 o 
   6   1   4       33.16       27.06      1.12 o 
   7   1   4        0.60        1.01      0.51 o 
   8   1   4        0.00        1.19      0.61 o 
   9   1   4        4.10        4.45      0.82 o 
 -12   2   4        4.31        5.02      0.84 o 
 -11   2   4       17.75       16.03      0.95 o 
 -10   2   4        2.53        2.42      0.55 o 
  -9   2   4      247.61      243.25      3.03 o 
  -8   2   4       44.61       46.73      1.10 o 
  -7   2   4       34.81       37.13      0.94 o 
  -6   2   4       75.95       74.25      1.21 o 
  -5   2   4       56.75       62.44      2.08 o 
  -4   2   4      108.44       83.59      2.04 o 
  -3   2   4      767.70      783.71      9.75 o 
  -2   2   4      456.55      446.12      6.76 o 
  -1   2   4      152.24      150.77      3.51 o 
   0   2   4      220.33      202.94      2.87 o 
   1   2   4      229.04      225.97      2.71 o 
   2   2   4       68.27       72.06      1.27 o 
   3   2   4       25.67       27.78      1.10 o 
   4   2   4       62.34       61.95      1.32 o 
   5   2   4      214.44      203.24      2.74 o 
   6   2   4      243.89      232.77      3.13 o 
   7   2   4        0.19       -0.51      0.50 o 
   8   2   4        1.74        2.54      0.66 o 
 -12   3   4        1.31        0.92      0.76 o 
 -11   3   4        0.75        0.56      0.63 o 
 -10   3   4        3.96        4.01      0.66 o 
  -9   3   4     1034.26     1054.76     15.00 o 
  -8   3   4      298.74      296.17      4.25 o 
  -7   3   4        7.23        4.42      0.55 o 
  -6   3   4      245.68      255.55      4.90 o 
  -5   3   4      436.62      434.12      6.04 o 
  -4   3   4      193.41      194.81      2.73 o 
  -3   3   4      131.17      125.66      2.02 o 
  -2   3   4      525.06      512.74      5.81 o 
  -1   3   4      559.54      543.18      7.15 o 
   0   3   4      806.29      817.94     11.79 o 
   1   3   4      295.21      289.76      5.20 o 
   2   3   4       17.82       29.03      1.11 o 
   3   3   4      189.90      217.29      3.38 o 
   4   3   4      537.20      513.10      5.31 o 
   5   3   4        7.95        9.64      0.65 o 
   6   3   4       30.15       27.36      1.21 o 
   7   3   4       15.44       12.47      1.78 o 
   8   3   4        0.02        0.12      0.75 o 
 -11   4   4      134.32      127.44      3.08 o 
 -10   4   4      121.83      123.61      3.75 o 
  -9   4   4     1149.70     1174.86     13.26 o 
  -8   4   4      603.45      605.01      8.62 o 
  -7   4   4        0.79       -0.36      0.46 o 
  -6   4   4       95.79      102.89      4.00 o 
  -5   4   4     1662.95     1736.95     18.43 o 
  -4   4   4        2.85        3.25      0.42 o 
  -3   4   4       73.98       63.80      2.45 o 
  -2   4   4      523.20      536.43      5.19 o 
  -1   4   4        7.60        9.67      0.60 o 
   0   4   4      332.98      317.13      3.85 o 
   1   4   4        3.84        5.21      0.79 o 
   2   4   4      391.03      383.71      5.21 o 
   3   4   4        3.20        2.65      0.58 o 
   4   4   4        1.39        2.35      0.74 o 
   5   4   4      242.40      243.12      4.22 o 
   6   4   4      368.52      346.49      5.50 o 
   7   4   4      192.46      177.44      4.23 o 
 -11   5   4       47.63       47.91      2.65 o 
 -10   5   4      100.20      100.72      3.16 o 
  -9   5   4        2.28        1.94      0.96 o 
  -8   5   4       91.98       91.15      3.63 o 
  -7   5   4       41.75       43.06      1.74 o 
  -6   5   4       16.07       15.04      1.30 o 
  -5   5   4        1.02        1.21      0.70 o 
  -4   5   4       87.75       88.84      2.25 o 
  -3   5   4       25.64       26.26      1.47 o 
  -2   5   4      210.05      203.43      2.50 o 
  -1   5   4       17.65       16.85      0.82 o 
   0   5   4       12.09       12.94      0.69 o 
   1   5   4       12.51       11.77      0.87 o 
   2   5   4       42.13       46.11      1.61 o 
   3   5   4        1.91        2.33      1.00 o 
   4   5   4      198.47      205.03      4.39 o 
   5   5   4       43.01       43.03      3.42 o 
   6   5   4       35.13       37.71      1.97 o 
   7   5   4       30.31       32.17      1.96 o 
  -9   6   4       94.58      100.24      3.10 o 
  -8   6   4        0.20        1.52      1.02 o 
  -7   6   4        2.18        1.51      0.79 o 
  -6   6   4        4.86        3.62      0.91 o 
  -5   6   4      173.44      165.71      3.91 o 
  -4   6   4       35.67       37.23      1.61 o 
  -3   6   4        1.64        0.72      0.55 o 
  -2   6   4        2.53        2.08      0.56 o 
  -1   6   4      320.53      315.51      4.33 o 
   0   6   4      207.98      207.38      3.70 o 
   1   6   4        0.07        0.54      0.64 o 
   2   6   4        1.63        2.03      0.74 o 
   3   6   4      137.49      147.64      3.32 o 
   4   6   4        0.39       -0.28      1.06 o 
   5   6   4        3.35        0.65      1.26 o 
   6   6   4       78.55       77.22      3.08 o 
  -8   7   4        4.79        3.71      1.04 o 
  -7   7   4       31.91       31.98      1.83 o 
  -6   7   4       60.67       66.82      2.52 o 
  -5   7   4       85.10       75.36      3.67 o 
  -4   7   4      224.07      219.72      4.66 o 
  -3   7   4       11.94       12.99      1.27 o 
  -2   7   4       16.04       13.93      1.36 o 
  -1   7   4        7.81        7.14      1.27 o 
   0   7   4       48.33       49.83      2.52 o 
   1   7   4        3.23        2.37      0.88 o 
   2   7   4       36.08       34.00      2.32 o 
   3   7   4        7.82        7.09      1.24 o 
   4   7   4        0.62        2.03      1.04 o 
  -6   8   4       24.48       25.11      2.39 o 
  -5   8   4      114.10      102.81      3.17 o 
  -4   8   4       29.81       28.10      2.22 o 
  -3   8   4        1.69        1.77      1.23 o 
  -2   8   4       20.46       19.11      1.63 o 
  -1   8   4      135.03      130.27      3.63 o 
   0   8   4       37.87       36.15      3.23 o 
   1   8   4        3.35        4.10      1.72 o 
   2   8   4       13.91       16.91      2.63 o 
 -13   1   5        0.20        0.82      0.72 o 
 -12   1   5        8.16        9.29      0.77 o 
 -11   1   5       99.38       92.44      1.64 o 
 -10   1   5      271.53      273.02      3.66 o 
  -9   1   5      611.89      603.67      5.53 o 
  -8   1   5      166.63      152.59      1.71 o 
  -7   1   5      346.14      328.27      2.85 o 
  -6   1   5      536.31      588.74      4.78 o 
  -5   1   5        1.09       -0.22      0.15 o 
  -4   1   5     2019.65     2217.61     16.47 o 
  -3   1   5        3.87        2.82      0.40 o 
  -2   1   5      969.81      955.91     10.80 o 
  -1   1   5     2006.67     2112.46     23.12 o 
   0   1   5     2229.47     2244.65     21.82 o 
   1   1   5        3.72        2.55      0.28 o 
   2   1   5       49.12       57.55      1.02 o 
   3   1   5      399.82      366.41      3.86 o 
   4   1   5       49.47       45.85      1.03 o 
   5   1   5        1.66        0.66      0.56 o 
   6   1   5      322.59      311.59      4.17 o 
   7   1   5       14.92       15.03      0.97 o 
   8   1   5       39.17       42.28      1.88 o 
 -13   2   5        0.36        1.40      0.74 o 
 -12   2   5       70.18       67.00      1.80 o 
 -11   2   5      197.21      197.39      2.87 o 
 -10   2   5      631.27      620.36      5.95 o 
  -9   2   5      111.18      113.38      1.77 o 
  -8   2   5        6.36        3.46      0.51 o 
  -7   2   5        2.72        3.43      0.52 o 
  -6   2   5     2678.42     3034.03     34.20 o 
  -5   2   5     1216.54     1272.41     15.29 o 
  -4   2   5      361.35      363.56      4.90 o 
  -3   2   5      212.67      189.83      2.91 o 
  -2   2   5      236.96      220.62      3.70 o 
  -1   2   5      432.08      428.84      6.15 o 
   0   2   5      252.12      233.17      3.29 o 
   1   2   5      207.76      211.34      3.12 o 
   2   2   5      159.56      170.22      2.19 o 
   3   2   5        0.00        0.34      0.38 o 
   4   2   5      296.93      274.74      3.34 o 
   5   2   5      610.99      561.83      6.29 o 
   6   2   5      216.30      173.69      2.67 o 
   7   2   5       47.63       40.26      1.45 o 
   8   2   5        4.21        1.29      0.72 o 
 -12   3   5        0.03        0.04      0.76 o 
 -11   3   5        1.47        2.15      0.68 o 
 -10   3   5       16.11       17.49      1.10 o 
  -9   3   5      136.22      133.78      2.42 o 
  -8   3   5      145.92      151.05      2.77 o 
  -7   3   5       33.62       35.20      1.48 o 
  -6   3   5        0.11       -0.41      0.51 o 
  -5   3   5     1011.05      994.73     27.89 o 
  -4   3   5        7.17        9.18      0.66 o 
  -3   3   5       63.01       65.72      1.26 o 
  -2   3   5      216.05      235.49      3.65 o 
  -1   3   5      109.02      114.71      2.54 o 
   0   3   5       26.35       30.98      1.04 o 
   1   3   5        8.15       12.14      0.90 o 
   2   3   5       19.73       17.09      0.93 o 
   3   3   5        1.88        1.47      0.45 o 
   4   3   5        0.01        0.45      0.39 o 
   5   3   5       42.31       39.91      1.25 o 
   6   3   5       50.68       52.97      1.62 o 
   7   3   5       15.18       15.88      1.50 o 
 -12   4   5        8.51        8.41      1.60 o 
 -11   4   5       19.98       20.07      1.60 o 
 -10   4   5      173.27      174.09      3.45 o 
  -9   4   5      144.35      143.01      3.42 o 
  -8   4   5        0.27        0.85      0.65 o 
  -7   4   5        1.44        0.28      0.53 o 
  -6   4   5      179.77      180.01      3.91 o 
  -5   4   5        2.48        2.18      0.77 o 
  -4   4   5       18.44       21.47      1.00 o 
  -3   4   5      159.51      154.28      2.45 o 
  -2   4   5      390.08      398.80      4.76 o 
  -1   4   5      205.70      202.06      3.29 o 
   0   4   5       71.57       67.10      2.19 o 
   1   4   5        8.59        8.67      1.34 o 
   2   4   5       10.28       11.00      0.82 o 
   3   4   5       22.03       23.58      1.29 o 
   4   4   5      255.20      250.60      4.22 o 
   5   4   5      257.11      269.19      5.12 o 
   6   4   5        1.17        1.36      0.96 o 
   7   4   5        9.87       10.30      1.37 o 
 -11   5   5       44.82       44.32      2.64 o 
 -10   5   5      318.08      334.11      6.19 o 
  -9   5   5       81.90       86.14      4.21 o 
  -8   5   5      147.01      144.31      4.68 o 
  -7   5   5        0.06       -0.36      0.65 o 
  -6   5   5        6.49        9.83      1.09 o 
  -5   5   5      291.94      286.88      5.38 o 
  -4   5   5      113.36      114.75      2.93 o 
  -3   5   5        6.37        6.90      0.72 o 
  -2   5   5      105.58      109.30      1.88 o 
  -1   5   5      244.03      243.26      3.90 o 
   0   5   5      149.00      133.18      2.44 o 
   1   5   5       25.16       29.92      1.47 o 
   2   5   5       47.34       44.49      1.64 o 
   3   5   5       38.62       38.63      2.13 o 
   4   5   5        4.31        4.81      1.04 o 
   5   5   5      100.56       99.29      2.71 o 
   6   5   5       18.63       18.76      2.00 o 
 -10   6   5       12.89       11.06      2.34 o 
  -9   6   5      530.71      539.34      8.54 o 
  -8   6   5        1.11        1.09      0.73 o 
  -7   6   5       16.77       13.59      1.42 o 
  -6   6   5      308.62      306.76      5.92 o 
  -5   6   5      252.57      257.89      5.16 o 
  -4   6   5      198.66      196.52      3.86 o 
  -3   6   5       45.77       47.93      1.77 o 
  -2   6   5       43.21       42.28      2.02 o 
  -1   6   5       32.11       30.76      1.81 o 
   0   6   5        1.40        0.60      0.56 o 
   1   6   5      103.75      109.58      2.39 o 
   2   6   5       30.63       30.49      2.82 o 
   3   6   5        1.95        2.16      1.14 o 
   4   6   5       33.00       35.92      2.67 o 
   5   6   5        0.29        0.70      1.15 o 
  -8   7   5       17.18       16.36      1.51 o 
  -7   7   5        4.65        6.43      1.21 o 
  -6   7   5       25.17       23.19      1.79 o 
  -5   7   5       73.48       74.91      3.23 o 
  -4   7   5        2.96        4.20      0.98 o 
  -3   7   5       95.37       93.65      5.46 o 
  -2   7   5       26.47       26.08      1.74 o 
  -1   7   5        9.71       11.68      1.53 o 
   0   7   5       61.21       61.90      2.75 o 
   1   7   5        0.14        0.67      1.79 o 
   2   7   5       89.37       85.78      5.85 o 
   3   7   5       18.67       23.06      1.92 o 
  -6   8   5       65.52       65.14      3.40 o 
  -5   8   5        2.78        2.31      1.67 o 
  -4   8   5       21.79       29.70      1.89 o 
  -3   8   5        0.04        0.74      0.80 o 
  -2   8   5       68.51       65.92      2.62 o 
  -1   8   5        9.43        7.83      1.30 o 
   0   8   5       11.22       10.09      2.05 o 
   1   8   5        0.50        1.06      2.37 o 
 -13   0   6      259.00      288.76      6.35 o 
 -12   0   6      140.42      144.48      3.55 o 
 -11   0   6      114.81      111.28      2.93 o 
 -10   0   6      504.84      485.85     11.84 o 
  -9   0   6       11.00       11.22      1.11 o 
  -8   0   6      294.91      344.41      7.16 o 
  -7   0   6       67.98       79.41      2.05 o 
  -6   0   6      513.24      607.14      8.74 o 
  -5   0   6       51.74       67.55      1.43 o 
  -4   0   6     3296.28     3428.38     37.73 o 
  -3   0   6      292.76      278.46      4.19 o 
  -2   0   6      529.87      588.69     15.28 o 
  -1   0   6        0.39        0.83      0.41 o 
   0   0   6      549.89      590.84      8.98 o 
   1   0   6      477.43      548.29      6.93 o 
   2   0   6      901.57      853.34     10.37 o 
   3   0   6      871.20      817.88     10.18 o 
   4   0   6      243.73      249.80      4.12 o 
   5   0   6      101.94      109.45      3.90 o 
   6   0   6       98.55       77.92      3.55 o 
   7   0   6       42.21       51.48      2.17 o 
 -13   1   6        2.71        4.40      0.84 o 
 -12   1   6       39.70       39.79      1.28 o 
 -11   1   6        3.37        3.88      0.53 o 
 -10   1   6        4.16        3.95      0.48 o 
  -9   1   6       55.02       48.87      1.07 o 
  -8   1   6      165.12      169.34      1.82 o 
  -7   1   6        8.43       11.27      0.46 o 
  -6   1   6      113.41      140.45      1.47 o 
  -5   1   6      811.42      868.31      6.76 o 
  -4   1   6       11.91       15.07      0.42 o 
  -3   1   6      457.65      490.95      5.73 o 
  -2   1   6     2127.52     2359.57     22.67 o 
  -1   1   6      151.48      141.82      2.02 o 
   0   1   6       60.41       63.93      1.63 o 
   1   1   6        1.66        4.13      0.35 o 
   2   1   6       84.62       74.29      1.29 o 
   3   1   6       49.90       48.07      1.67 o 
   4   1   6        2.02        1.74      0.58 o 
   5   1   6       68.43       70.32      1.62 o 
   6   1   6        5.75        4.63      0.73 o 
   7   1   6       37.78       40.56      1.48 o 
 -13   2   6       32.36       37.65      1.69 o 
 -12   2   6       25.55       24.74      1.20 o 
 -11   2   6      122.44      122.53      2.10 o 
 -10   2   6      259.52      254.73      3.02 o 
  -9   2   6       25.30       27.87      1.03 o 
  -8   2   6        1.24        1.39      0.39 o 
  -7   2   6        1.18        1.36      0.29 o 
  -6   2   6       12.09       14.91      0.53 o 
  -5   2   6       66.37       61.37      1.26 o 
  -4   2   6      690.69      697.66      7.57 o 
  -3   2   6        3.45        3.84      0.57 o 
  -2   2   6        4.68        9.44      0.51 o 
  -1   2   6       70.56       71.71      1.37 o 
   0   2   6      370.84      365.09      4.46 o 
   1   2   6      195.07      205.14      2.95 o 
   2   2   6      139.78      134.42      1.99 o 
   3   2   6      335.21      326.38      3.77 o 
   4   2   6      298.83      302.53      3.69 o 
   5   2   6      103.83      100.30      2.14 o 
   6   2   6        6.22        7.03      0.73 o 
   7   2   6        4.44        4.79      0.81 o 
 -13   3   6        0.14        1.59      0.87 o 
 -12   3   6      147.83      149.00      4.90 o 
 -11   3   6       19.61       21.11      1.44 o 
 -10   3   6      119.05      121.21      2.40 o 
  -9   3   6       75.89       75.33      2.19 o 
  -8   3   6      429.50      420.42      5.46 o 
  -7   3   6        5.53        8.91      0.71 o 
  -6   3   6        3.05        0.65      0.44 o 
  -5   3   6      859.35      878.92      9.65 o 
  -4   3   6       35.78       33.05      1.05 o 
  -3   3   6      423.75      434.55      4.83 o 
  -2   3   6     1706.00     1784.32     20.58 o 
  -1   3   6      551.03      507.19      6.74 o 
   0   3   6       34.51       29.58      1.25 o 
   1   3   6      111.53      108.60      2.60 o 
   2   3   6       32.60       34.81      0.97 o 
   3   3   6      179.69      171.40      2.25 o 
   4   3   6        0.27        0.39      0.41 o 
   5   3   6      277.61      277.83      3.88 o 
   6   3   6       12.39       11.59      1.31 o 
   7   3   6      101.39      111.04      3.70 o 
 -12   4   6        5.49        2.18      0.86 o 
 -11   4   6       33.80       32.83      1.77 o 
 -10   4   6       23.65       23.66      1.54 o 
  -9   4   6        7.75        8.33      1.06 o 
  -8   4   6      238.22      238.38      5.00 o 
  -7   4   6       82.13       55.31      3.21 o 
  -6   4   6      139.29      159.71      3.70 o 
  -5   4   6      378.17      369.06      6.30 o 
  -4   4   6       19.13       16.10      1.00 o 
  -3   4   6      237.19      227.03      4.17 o 
  -2   4   6      135.19      137.36      4.14 o 
  -1   4   6      126.59      136.60      4.31 o 
   0   4   6       88.72       84.41      1.88 o 
   1   4   6       15.94       13.89      0.91 o 
   2   4   6      107.55      107.66      2.60 o 
   3   4   6        8.04        8.97      0.92 o 
   4   4   6      155.06      159.07      3.66 o 
   5   4   6       44.05       40.01      2.09 o 
   6   4   6       35.05       27.90      1.98 o 
 -11   5   6       14.28       15.30      1.60 o 
 -10   5   6      147.19      147.04      3.74 o 
  -9   5   6       19.20       19.03      1.74 o 
  -8   5   6       62.79       61.63      2.46 o 
  -7   5   6        0.01        0.12      0.66 o 
  -6   5   6      387.65      393.91      6.94 o 
  -5   5   6        2.53        2.31      0.61 o 
  -4   5   6        1.86        2.47      0.78 o 
  -3   5   6        7.89       10.18      0.83 o 
  -2   5   6      151.57      157.42      2.63 o 
  -1   5   6      309.69      323.72      7.37 o 
   0   5   6       48.30       49.79      1.53 o 
   1   5   6      128.23      134.01      2.58 o 
   2   5   6       32.16       32.96      1.66 o 
   3   5   6       58.79       57.16      2.75 o 
   4   5   6        1.68        3.11      1.07 o 
   5   5   6      114.65      126.22      3.98 o 
 -10   6   6       25.87       27.46      1.98 o 
  -9   6   6        2.17        1.15      0.83 o 
  -8   6   6       22.02       22.48      1.80 o 
  -7   6   6        9.22       10.46      1.29 o 
  -6   6   6        4.18        3.95      0.93 o 
  -5   6   6       51.69       47.22      2.11 o 
  -4   6   6       18.55       18.74      1.40 o 
  -3   6   6       62.82       63.41      2.32 o 
  -2   6   6        0.27        0.16      0.44 o 
  -1   6   6        4.37        3.48      0.74 o 
   0   6   6        0.32       -0.03      0.67 o 
   1   6   6        4.26        2.77      0.90 o 
   2   6   6       35.61       37.70      1.92 o 
   3   6   6        9.34       10.56      1.40 o 
   4   6   6        2.23        1.77      1.24 o 
  -8   7   6       10.08       10.30      1.42 o 
  -7   7   6        2.25        1.03      0.94 o 
  -6   7   6       60.62       58.68      2.46 o 
  -5   7   6       23.51       20.94      1.69 o 
  -4   7   6        3.28        3.36      0.97 o 
  -3   7   6       10.10       11.67      1.40 o 
  -2   7   6      260.68      233.63      5.17 o 
  -1   7   6       29.21       28.88      1.87 o 
   0   7   6       95.48       99.13      3.06 o 
   1   7   6       20.52       20.42      2.08 o 
   2   7   6       21.95       24.73      2.32 o 
  -5   8   6       24.46       28.53      2.05 o 
  -4   8   6        2.52        1.08      0.96 o 
  -3   8   6        1.20        1.15      0.93 o 
  -2   8   6       88.52       92.80      3.23 o 
  -1   8   6        5.04        3.52      2.88 o 
   0   8   6        7.63        7.81      1.57 o 
 -13   1   7        1.71        1.04      0.55 o 
 -12   1   7       24.30       26.04      1.11 o 
 -11   1   7       74.53       69.57      1.40 o 
 -10   1   7      649.67      663.16      6.07 o 
  -9   1   7      956.90      950.38      7.33 o 
  -8   1   7      167.81      161.52      2.02 o 
  -7   1   7      111.28      108.67      1.42 o 
  -6   1   7     1609.70     1718.79     12.92 o 
  -5   1   7      572.44      576.70      4.43 o 
  -4   1   7      121.75      126.33      1.59 o 
  -3   1   7     1988.63     2346.49     22.60 o 
  -2   1   7       20.18       43.35      0.82 o 
  -1   1   7      155.07      170.03      2.09 o 
   0   1   7       92.04      104.57      1.47 o 
   1   1   7       10.81       13.67      0.64 o 
   2   1   7      233.88      220.91      2.53 o 
   3   1   7      164.51      158.04      2.78 o 
   4   1   7      360.07      369.71      4.64 o 
   5   1   7      294.44      293.59      3.82 o 
   6   1   7       86.22       88.17      1.97 o 
   7   1   7        0.04        0.09      0.61 o 
 -13   2   7      138.49      168.91      3.88 o 
 -12   2   7       96.46      100.68      2.48 o 
 -11   2   7      293.24      292.07      5.28 o 
 -10   2   7       15.86       12.69      0.75 o 
  -9   2   7      269.04      264.79      2.81 o 
  -8   2   7      314.09      322.84      3.17 o 
  -7   2   7        8.11        6.14      0.38 o 
  -6   2   7       54.49       45.06      0.83 o 
  -5   2   7      396.61      386.20      4.11 o 
  -4   2   7        4.63        3.10      0.33 o 
  -3   2   7      470.77      504.60      5.22 o 
  -2   2   7      978.17     1073.98     10.15 o 
  -1   2   7      591.53      633.68      7.11 o 
   0   2   7       74.51       78.68      1.56 o 
   1   2   7     1985.20     1880.07     16.22 o 
   2   2   7      596.27      577.62      6.24 o 
   3   2   7       39.06       39.84      1.19 o 
   4   2   7      476.42      486.50      5.87 o 
   5   2   7        0.48       -0.04      0.48 o 
   6   2   7        2.30        4.21      0.70 o 
 -13   3   7        0.01        0.02      0.75 o 
 -12   3   7        0.86        0.59      0.62 o 
 -11   3   7       34.97       37.69      1.53 o 
 -10   3   7       74.39       74.14      1.83 o 
  -9   3   7       90.05       87.63      1.88 o 
  -8   3   7       65.14       67.52      1.69 o 
  -7   3   7      230.96      238.91      3.19 o 
  -6   3   7        1.38        0.16      0.27 o 
  -5   3   7       97.78      101.42      1.73 o 
  -4   3   7        0.64        0.94      0.34 o 
  -3   3   7      273.35      309.98      3.77 o 
  -2   3   7      725.71      774.78      8.55 o 
  -1   3   7      141.38      131.61      2.95 o 
   0   3   7        1.15        1.16      0.61 o 
   1   3   7       52.99       53.73      1.28 o 
   2   3   7       23.14       23.43      0.95 o 
   3   3   7        3.82        3.59      0.68 o 
   4   3   7       48.75       44.89      1.45 o 
   5   3   7       23.62       26.32      1.55 o 
   6   3   7       10.55        6.44      1.52 o 
 -12   4   7       73.58       75.58      2.77 o 
 -11   4   7      153.75      160.69      3.39 o 
 -10   4   7       54.04       55.24      2.18 o 
  -9   4   7        1.37        0.77      0.89 o 
  -8   4   7      107.01      100.35      3.03 o 
  -7   4   7        0.24        0.00      0.53 o 
  -6   4   7        1.33        1.20      0.60 o 
  -5   4   7      392.06      371.93      8.80 o 
  -3   4   7        4.71        4.27      0.71 o 
  -2   4   7       40.52       43.22      1.87 o 
  -1   4   7      202.34      207.08      4.59 o 
   0   4   7      104.68      108.86      2.30 o 
   1   4   7      127.08      130.04      2.62 o 
   2   4   7        6.52        8.81      1.02 o 
   3   4   7      176.79      177.88      3.42 o 
   4   4   7      163.76      170.95      3.95 o 
   5   4   7        4.48        2.50      0.91 o 
 -11   5   7        1.43        0.18      0.77 o 
 -10   5   7        1.44        0.22      0.69 o 
  -9   5   7       41.68       35.73      3.69 o 
  -8   5   7        4.26        3.92      1.38 o 
  -7   5   7       24.32       21.59      1.64 o 
  -6   5   7       29.53       29.26      2.09 o 
  -5   5   7       10.16        7.27      1.17 o 
  -4   5   7       56.78       56.38      1.85 o 
  -3   5   7      438.41      431.93      6.36 o 
  -2   5   7      312.85      297.03      9.17 o 
  -1   5   7        6.32        6.94      0.93 o 
   0   5   7       28.46       22.22      2.73 o 
   1   5   7       39.44       41.50      1.93 o 
   2   5   7       93.91       92.72      2.81 o 
   3   5   7       52.19       56.11      3.42 o 
   4   5   7        8.80       10.67      1.30 o 
 -10   6   7       75.61       75.65      3.39 o 
  -9   6   7      169.23      179.99      6.71 o 
  -8   6   7        0.24        1.18      0.77 o 
  -7   6   7        0.23        0.27      0.75 o 
  -6   6   7        1.73        3.64      0.95 o 
  -5   6   7       47.67       50.03      2.23 o 
  -4   6   7       27.41       28.15      1.77 o 
  -3   6   7      241.99      249.76      5.28 o 
  -2   6   7      113.85      113.49      2.85 o 
  -1   6   7        0.59       -0.05      0.79 o 
   0   6   7       23.22       24.13      1.98 o 
   1   6   7      453.62      447.86      8.69 o 
   2   6   7      630.79      665.02     15.91 o 
   3   6   7      127.56      135.35      5.28 o 
  -8   7   7        0.80       -0.97      0.79 o 
  -7   7   7       23.81       23.90      1.90 o 
  -6   7   7       19.58       17.36      1.66 o 
  -5   7   7       41.78       46.80      2.39 o 
  -4   7   7       39.21       38.45      2.13 o 
  -3   7   7       48.89       46.66      2.41 o 
  -2   7   7       69.13       65.65      2.65 o 
  -1   7   7       18.45       19.13      1.51 o 
   0   7   7       13.66       11.25      1.69 o 
   1   7   7      163.14      173.06      6.39 o 
   2   7   7       96.38      104.63      7.62 o 
  -5   8   7        9.19        9.67      1.42 o 
  -4   8   7        2.16        2.37      1.01 o 
  -3   8   7       17.67       19.79      2.03 o 
  -2   8   7        0.71        1.73      1.06 o 
 -14   0   8      199.91      273.06      5.55 o 
 -13   0   8      656.21      720.85     12.25 o 
 -12   0   8       69.86       72.40      2.38 o 
 -11   0   8       23.31       29.02      1.54 o 
 -10   0   8       56.15       40.37      2.02 o 
  -9   0   8      797.94      814.48      8.93 o 
  -8   0   8        0.23       -0.32      0.29 o 
  -7   0   8      425.66      431.60      6.58 o 
  -6   0   8      442.40      456.30      5.93 o 
  -5   0   8     1529.03     1594.50     21.33 o 
  -4   0   8        0.84        0.39      0.35 o 
  -3   0   8      602.93      652.05      9.06 o 
  -2   0   8     2028.78     2201.86     35.26 o 
  -1   0   8     1046.27      981.67     13.29 o 
   0   0   8     2158.49     2106.65     23.67 o 
   1   0   8     3417.31     3213.27     35.59 o 
   2   0   8     2754.43     2669.93     30.03 o 
   3   0   8      721.33      708.94     10.77 o 
   4   0   8       26.38       26.08      1.40 o 
   5   0   8       36.82       40.79      1.69 o 
   6   0   8       93.71       99.48      4.46 o 
 -14   1   8       10.65       11.41      1.19 o 
 -13   1   8        9.37       11.16      0.89 o 
 -12   1   8        4.43        4.72      0.67 o 
 -11   1   8       20.46       24.69      1.36 o 
 -10   1   8      235.03      208.83      2.55 o 
  -9   1   8        5.98        6.25      0.82 o 
  -8   1   8       26.18       22.70      0.67 o 
  -7   1   8      136.10      147.38      1.80 o 
  -6   1   8      145.98      128.10      1.50 o 
  -5   1   8       24.18       22.81      0.55 o 
  -4   1   8        1.52        7.94      0.43 o 
  -3   1   8      600.61      711.21      5.93 o 
  -2   1   8      297.83      333.74      3.37 o 
  -1   1   8        2.69        1.96      0.31 o 
   0   1   8       11.10       10.23      0.67 o 
   1   1   8       29.03       26.11      0.85 o 
   2   1   8      155.15      151.94      2.33 o 
   3   1   8       21.08       22.60      1.06 o 
   4   1   8       55.30       56.16      1.66 o 
   5   1   8       16.86       17.74      1.07 o 
   6   1   8        0.27        0.55      0.57 o 
 -13   2   8       55.70       57.29      1.87 o 
 -12   2   8       84.61       87.62      1.80 o 
 -11   2   8       89.57       87.30      1.71 o 
 -10   2   8       16.42       15.34      0.79 o 
  -9   2   8      153.64      160.26      1.97 o 
  -8   2   8        5.64        7.19      0.46 o 
  -7   2   8        8.83       10.99      0.53 o 
  -6   2   8      466.01      475.42      4.29 o 
  -5   2   8      334.73      339.30      3.23 o 
  -4   2   8        6.07        3.53      0.41 o 
  -3   2   8        0.56        0.38      0.33 o 
  -2   2   8      260.96      268.44      3.27 o 
  -1   2   8      343.75      337.16      3.34 o 
   0   2   8      174.40      186.57      4.16 o 
   1   2   8        2.83        3.41      0.86 o 
   2   2   8      372.00      362.27      4.18 o 
   3   2   8      171.26      172.92      3.59 o 
   4   2   8        0.00        0.26      0.51 o 
   5   2   8        2.92        1.40      0.59 o 
   6   2   8        4.06        3.54      0.81 o 
 -13   3   8       20.63       24.13      1.59 o 
 -12   3   8        4.87        4.27      0.81 o 
 -11   3   8      151.35      171.14      3.01 o 
 -10   3   8      577.03      548.15      6.39 o 
  -9   3   8       50.87       47.99      1.40 o 
  -8   3   8       51.33       48.35      1.36 o 
  -7   3   8      268.56      266.47      5.38 o 
  -6   3   8      221.65      199.79      6.06 o 
  -5   3   8      128.75      123.92      2.04 o 
  -4   3   8        0.14        1.86      0.43 o 
  -3   3   8      551.64      588.71      6.39 o 
  -2   3   8      671.83      701.62      8.04 o 
  -1   3   8       18.48       16.12      1.12 o 
   0   3   8       61.22       56.96      1.26 o 
   1   3   8      125.81      120.03      2.18 o 
   2   3   8      240.06      238.81      3.37 o 
   3   3   8       69.22       69.05      1.45 o 
   4   3   8      240.40      250.92      3.74 o 
   5   3   8       17.67       23.85      2.36 o 
 -12   4   8       45.46       50.66      2.13 o 
 -11   4   8       65.51       59.68      2.39 o 
 -10   4   8      109.26      106.15      3.00 o 
  -9   4   8       59.27       66.53      2.58 o 
  -8   4   8        4.59        2.59      1.08 o 
  -7   4   8       52.11       46.96      1.83 o 
  -6   4   8       42.32       38.62      1.67 o 
  -5   4   8       24.75       29.36      1.27 o 
  -4   4   8        0.85        2.01      0.56 o 
  -3   4   8      260.83      266.11      5.03 o 
  -2   4   8      118.34      132.13      5.27 o 
  -1   4   8        0.05        0.66      0.58 o 
   0   4   8      317.62      304.41      5.68 o 
   1   4   8     2977.24     2939.05     30.30 o 
   2   4   8      316.87      314.40      4.90 o 
   3   4   8       12.04       12.36      1.14 o 
   4   4   8       40.68       45.08      3.25 o 
   5   4   8       14.21       23.21      2.40 o 
 -11   5   8      177.85      184.28      4.38 o 
 -10   5   8       58.88       64.02      2.42 o 
  -9   5   8       58.58       57.20      3.41 o 
  -8   5   8        0.26        0.63      0.73 o 
  -7   5   8       22.87       24.53      3.40 o 
  -6   5   8        1.96        1.31      0.63 o 
  -5   5   8       95.80       94.82      2.87 o 
  -4   5   8       23.71       22.50      1.47 o 
  -3   5   8      121.20      117.42      3.60 o 
  -2   5   8       77.23       78.48      2.32 o 
  -1   5   8        6.36        3.88      0.97 o 
   0   5   8       28.29       27.34      2.08 o 
   1   5   8       30.01       34.74      2.33 o 
   2   5   8       16.63       15.91      2.72 o 
   3   5   8       39.35       44.64      2.49 o 
   4   5   8      104.91      118.44      5.51 o 
 -10   6   8       18.30       14.98      2.66 o 
  -9   6   8       71.16       70.09      3.05 o 
  -8   6   8        0.41       -0.42      0.71 o 
  -7   6   8       17.24       13.99      1.52 o 
  -6   6   8      175.35      174.60      4.34 o 
  -5   6   8       28.31       30.91      1.89 o 
  -4   6   8       24.76       26.93      1.92 o 
  -3   6   8       10.86        9.61      1.10 o 
  -2   6   8       10.59       11.45      1.91 o 
  -1   6   8       20.52       20.34      2.10 o 
   0   6   8        7.49        7.91      1.38 o 
   1   6   8      185.12      183.44      5.05 o 
   2   6   8       61.49       66.23      3.95 o 
  -8   7   8       25.63       28.88      3.84 o 
  -7   7   8        1.87        1.67      0.88 o 
  -6   7   8       18.23       17.48      1.69 o 
  -5   7   8        5.18        3.38      0.99 o 
  -4   7   8       49.71       48.36      2.34 o 
  -3   7   8      358.24      361.70      7.15 o 
  -2   7   8       21.12       17.35      1.75 o 
  -1   7   8        9.41       10.42      1.24 o 
   0   7   8        9.38       10.41      2.03 o 
 -14   1   9       15.20       21.24      2.65 o 
 -13   1   9        8.80        9.38      0.94 o 
 -12   1   9      122.95      134.29      2.48 o 
 -11   1   9     1229.72     1142.01      9.78 o 
 -10   1   9        1.88        5.82      0.54 o 
  -9   1   9       56.29       49.69      1.11 o 
  -8   1   9      321.85      315.02      2.90 o 
  -7   1   9      411.11      380.78      3.47 o 
  -6   1   9      247.61      232.77      2.35 o 
  -5   1   9      505.72      497.51      4.28 o 
  -4   1   9        4.43       11.61      0.55 o 
  -3   1   9     1192.95     1203.14      9.66 o 
  -2   1   9       40.87       39.15      0.87 o 
  -1   1   9        0.14        0.50      0.31 o 
   0   1   9        9.71        7.60      0.54 o 
   1   1   9      172.13      176.96      2.55 o 
   2   1   9       11.97       13.67      0.86 o 
   3   1   9      133.49      144.65      2.43 o 
   4   1   9       11.20       15.18      0.99 o 
   5   1   9      101.84      130.50      2.49 o 
 -14   2   9      178.84      231.72      5.34 o 
 -13   2   9       84.04       91.58      3.07 o 
 -12   2   9       50.60       54.53      1.39 o 
 -11   2   9        0.70        2.21      0.50 o 
 -10   2   9      271.94      248.97      2.76 o 
  -9   2   9      131.25      120.68      1.62 o 
  -8   2   9       14.79       18.69      0.80 o 
  -7   2   9      224.33      226.29      2.53 o 
  -6   2   9      119.14      134.94      1.67 o 
  -5   2   9      206.50      211.45      2.32 o 
  -4   2   9        0.10       -0.18      0.28 o 
  -3   2   9      141.37      156.65      2.09 o 
  -2   2   9      261.18      245.53      2.90 o 
  -1   2   9       12.31       10.01      0.60 o 
   0   2   9     2249.26     2145.85     18.54 o 
   1   2   9     3240.08     3222.20     27.34 o 
   2   2   9       74.04       69.36      2.05 o 
   3   2   9       23.32       22.48      1.12 o 
   4   2   9      148.32      170.86      2.98 o 
   5   2   9       19.61       19.64      1.29 o 
 -13   3   9       14.36       17.23      1.39 o 
 -12   3   9       86.72       85.10      2.73 o 
 -11   3   9        2.36        0.36      0.71 o 
 -10   3   9      224.64      218.68      3.34 o 
  -9   3   9       11.71       11.92      0.93 o 
  -8   3   9       12.76       12.86      0.85 o 
  -7   3   9       34.07       39.93      1.40 o 
  -6   3   9      126.08      120.83      2.10 o 
  -5   3   9       23.41       24.88      1.02 o 
  -4   3   9       65.15       67.74      1.55 o 
  -3   3   9       35.38       35.93      1.50 o 
  -2   3   9       52.21       56.45      1.67 o 
  -1   3   9        2.31        3.17      0.45 o 
   0   3   9        1.70        2.37      0.47 o 
   1   3   9      236.13      228.97      3.59 o 
   2   3   9       58.50       60.35      1.41 o 
   3   3   9       97.79       95.12      1.93 o 
   4   3   9       62.84       65.79      5.07 o 
 -13   4   9        4.32        4.12      1.02 o 
 -12   4   9       47.13       49.51      2.06 o 
 -11   4   9       57.85       58.62      2.33 o 
 -10   4   9      171.59      168.56      3.98 o 
  -9   4   9       41.15       35.56      2.08 o 
  -8   4   9        0.03        0.36      0.46 o 
  -7   4   9      335.93      353.85      7.89 o 
  -6   4   9       46.05       44.31      1.80 o 
  -5   4   9       47.51       47.93      1.56 o 
  -4   4   9       21.96       21.86      1.24 o 
  -3   4   9        1.68        2.00      0.68 o 
  -2   4   9      140.44      139.88      2.69 o 
  -1   4   9        0.04        0.70      0.45 o 
   0   4   9       77.89       71.93      2.29 o 
   1   4   9      259.70      269.74      4.99 o 
   2   4   9        5.91        6.05      1.08 o 
   3   4   9        3.19        3.04      0.82 o 
   4   4   9       40.80       39.48      2.24 o 
 -12   5   9        1.10        0.17      1.10 o 
 -11   5   9      181.98      174.66      4.27 o 
 -10   5   9       95.51       94.50      2.92 o 
  -9   5   9      114.07      117.32      3.64 o 
  -8   5   9       33.95       34.45      2.53 o 
  -7   5   9       15.12       17.18      2.25 o 
  -6   5   9      144.99      145.56      3.84 o 
  -5   5   9      178.48      180.78      5.08 o 
  -4   5   9      131.01      135.21      3.45 o 
  -3   5   9       92.71       90.25      2.52 o 
  -2   5   9      178.43      169.86      3.68 o 
  -1   5   9        1.21        1.78      0.78 o 
   0   5   9        0.67        1.85      1.01 o 
   1   5   9      167.39      163.51      4.65 o 
   2   5   9        7.47        5.28      1.07 o 
   3   5   9        0.00       -0.77      0.98 o 
 -10   6   9        6.10        3.71      1.41 o 
  -9   6   9        0.06       -0.06      0.63 o 
  -8   6   9        0.04       -0.88      0.72 o 
  -7   6   9        2.77        2.50      0.96 o 
  -6   6   9       31.18       27.96      2.04 o 
  -5   6   9        0.60       -0.83      0.74 o 
  -4   6   9       54.48       54.32      2.88 o 
  -3   6   9       88.15       89.96      3.20 o 
  -2   6   9        2.34        2.42      0.86 o 
  -1   6   9       18.65       21.83      1.65 o 
   0   6   9      714.20      705.94     12.37 o 
   1   6   9      658.08      643.76     11.71 o 
  -8   7   9        7.83        8.10      1.33 o 
  -7   7   9      133.07      135.06      4.00 o 
  -6   7   9        1.47        2.06      1.21 o 
  -5   7   9       33.27       37.69      2.26 o 
  -4   7   9       22.30       22.19      2.40 o 
  -3   7   9       14.33       11.63      1.53 o 
  -2   7   9       28.93       25.77      2.13 o 
  -1   7   9        2.32        1.53      1.04 o 
 -14   0  10        0.86        0.21      0.94 o 
 -13   0  10      122.35      122.80      3.80 o 
 -12   0  10       13.10       17.91      3.05 o 
 -11   0  10      250.77      224.33      5.23 o 
 -10   0  10      347.44      334.97      7.10 o 
  -9   0  10       49.01       34.17      2.07 o 
  -8   0  10      527.18      541.58      8.38 o 
  -7   0  10      583.95      522.07      6.42 o 
  -6   0  10      131.64      114.47      2.27 o 
  -5   0  10        0.60        1.27      0.48 o 
  -4   0  10      245.03      243.95      4.29 o 
  -3   0  10      214.80      232.54     18.15 o 
  -2   0  10      256.74      230.22      3.67 o 
  -1   0  10        0.84       -0.15      0.93 o 
   0   0  10     1703.17     1660.33     19.27 o 
   1   0  10      247.69      252.72      4.22 o 
   2   0  10       89.88       80.63      2.18 o 
   3   0  10      173.89      181.11      3.56 o 
   4   0  10        0.94        2.02      0.69 o 
 -14   1  10        3.11        3.80      0.71 o 
 -13   1  10       10.70        8.98      0.80 o 
 -12   1  10      190.04      167.74      3.16 o 
 -11   1  10      286.80      244.41      3.08 o 
 -10   1  10        1.64        0.37      0.37 o 
  -9   1  10       15.96       16.72      0.71 o 
  -8   1  10       38.11       38.41      0.91 o 
  -7   1  10      747.70      738.93      6.12 o 
  -6   1  10       75.57       85.21      1.19 o 
  -5   1  10       31.10       31.46      0.83 o 
  -4   1  10        1.96        0.74      0.28 o 
  -3   1  10        0.21        0.05      0.24 o 
  -2   1  10        0.01        0.27      0.33 o 
  -1   1  10        2.69        3.61      0.43 o 
   0   1  10      110.41      110.87      1.94 o 
   1   1  10      125.91      118.68      2.08 o 
   2   1  10        5.92        5.77      0.68 o 
   3   1  10        1.14        1.47      0.62 o 
   4   1  10       94.52      115.40      2.78 o 
 -14   2  10        6.10        7.44      1.72 o 
 -13   2  10       38.08       40.90      1.82 o 
 -12   2  10        0.21        0.55      0.58 o 
 -11   2  10       69.82       69.46      1.77 o 
 -10   2  10       46.58       43.74      1.13 o 
  -9   2  10        1.89        0.66      0.47 o 
  -8   2  10       43.39       46.48      1.15 o 
  -7   2  10        0.10       -0.11      0.32 o 
  -6   2  10        0.25        0.79      0.27 o 
  -5   2  10       72.96       70.22      1.92 o 
  -4   2  10       42.37       42.12      1.08 o 
  -3   2  10      128.72      133.04      1.98 o 
  -2   2  10        9.40       11.93      0.97 o 
  -1   2  10       10.86       13.76      0.68 o 
   0   2  10      109.65      109.25      1.82 o 
   1   2  10       28.03       27.15      1.24 o 
   2   2  10       42.97       41.31      1.64 o 
   3   2  10        8.42        9.70      0.84 o 
   4   2  10        3.45        3.13      0.71 o 
 -13   3  10       16.81       14.33      1.30 o 
 -12   3  10      409.03      374.70      5.28 o 
 -11   3  10      285.58      269.13      3.97 o 
 -10   3  10        5.61        7.94      0.81 o 
  -9   3  10       12.31       11.86      0.86 o 
  -8   3  10        1.67        1.57      0.57 o 
  -7   3  10      657.89      687.28      8.26 o 
  -6   3  10      364.62      369.78      4.58 o 
  -5   3  10       21.35       23.84      1.12 o 
  -4   3  10       43.14       41.97      1.32 o 
  -3   3  10        0.89        0.10      0.64 o 
  -2   3  10        0.31        0.45      0.41 o 
  -1   3  10       22.27       23.01      0.96 o 
   0   3  10       11.20       11.72      0.86 o 
   1   3  10       52.64       52.92      1.48 o 
   2   3  10        0.64       -0.23      0.49 o 
   3   3  10        6.02        3.00      0.55 o 
 -13   4  10        0.19       -0.13      0.73 o 
 -12   4  10       10.88       14.83      1.61 o 
 -11   4  10       15.69       14.69      1.46 o 
 -10   4  10       38.28       39.36      2.30 o 
  -9   4  10        7.00        5.26      1.09 o 
  -8   4  10      189.59      181.45      7.37 o 
  -7   4  10      587.15      564.14      8.34 o 
  -6   4  10      106.55      108.13      2.83 o 
  -5   4  10      131.63      133.86      2.76 o 
  -4   4  10       23.66       23.49      1.16 o 
  -3   4  10       28.40       27.97      1.28 o 
  -2   4  10      421.19      419.82      5.75 o 
  -1   4  10       57.07       48.83      1.71 o 
   0   4  10      439.68      443.24      7.99 o 
   1   4  10      668.93      674.00     11.16 o 
   2   4  10        4.10        3.05      0.92 o 
   3   4  10       64.58       70.81      2.50 o 
 -12   5  10       18.55       24.04      1.99 o 
 -11   5  10      163.46      149.77      3.89 o 
 -10   5  10       74.61       77.62      3.62 o 
  -9   5  10       25.26       24.17      1.96 o 
  -8   5  10      120.37      116.69      3.53 o 
  -7   5  10      209.58      197.97      5.28 o 
  -6   5  10      209.36      202.71      4.78 o 
  -5   5  10       22.62       18.73      1.67 o 
  -4   5  10       75.18       72.07      2.29 o 
  -3   5  10       35.00       39.28      1.98 o 
  -2   5  10        0.02       -0.01      0.65 o 
  -1   5  10        6.74        6.58      1.24 o 
   0   5  10      318.96      316.15      7.33 o 
   1   5  10      152.48      149.71      3.93 o 
   2   5  10       39.25       42.27      2.25 o 
 -10   6  10       17.93       16.03      1.79 o 
  -9   6  10        0.94        2.50      0.98 o 
  -8   6  10      110.77      104.23      3.50 o 
  -6   6  10        7.55        6.06      1.36 o 
  -5   6  10        3.07        2.20      1.02 o 
  -4   6  10       51.43       55.44      2.53 o 
  -3   6  10        0.73        0.95      1.10 o 
  -2   6  10       80.98       78.43      2.66 o 
  -1   6  10       20.78       19.42      1.98 o 
   0   6  10       26.85       28.00      2.98 o 
  -8   7  10        4.03        2.21      1.11 o 
  -7   7  10      129.53      125.14      5.00 o 
  -6   7  10        0.12       -0.09      0.85 o 
  -5   7  10       22.28       19.33      1.87 o 
  -4   7  10       26.83       27.48      2.17 o 
  -3   7  10       52.43       63.88      5.39 o 
  -2   7  10        0.76        0.65      0.85 o 
 -14   1  11        0.03        0.64      0.58 o 
 -13   1  11       53.20       53.64      2.28 o 
 -12   1  11       72.95       52.45      2.17 o 
 -11   1  11      121.69       99.25      2.02 o 
 -10   1  11       72.78       60.79      1.42 o 
  -9   1  11        6.26        7.23      0.53 o 
  -8   1  11      430.27      449.20      4.11 o 
  -7   1  11       40.84       35.76      0.95 o 
  -6   1  11       25.77       28.38      0.74 o 
  -5   1  11       54.56       49.48      1.13 o 
  -4   1  11      794.49      759.09      9.43 o 
  -3   1  11        0.49        0.54      0.38 o 
  -2   1  11       27.16       23.77      0.84 o 
  -1   1  11       40.94       33.80      1.12 o 
   0   1  11      274.58      255.29      3.35 o 
   1   1  11        0.45        0.30      0.48 o 
   2   1  11      174.21      175.21      3.67 o 
   3   1  11        4.00        5.07      0.75 o 
 -14   2  11        8.69       14.95      1.69 o 
 -13   2  11        0.04       -0.19      0.65 o 
 -12   2  11      101.45       94.81      2.17 o 
 -11   2  11       85.66       85.94      2.03 o 
 -10   2  11        7.24        5.83      0.57 o 
  -9   2  11       18.93       18.40      0.85 o 
  -8   2  11     1783.47     1733.64     14.19 o 
  -7   2  11     2164.48     2087.71     15.81 o 
  -6   2  11      555.38      559.68      5.29 o 
  -5   2  11      582.79      582.04      5.48 o 
  -4   2  11       41.97       29.65      1.03 o 
  -3   2  11       32.61       40.15      1.13 o 
  -2   2  11      167.66      168.97      2.41 o 
  -1   2  11       34.79       35.87      1.89 o 
   0   2  11       50.80       50.83      2.22 o 
   1   2  11       39.04       39.75      1.32 o 
   2   2  11       50.71       51.23      1.55 o 
   3   2  11        0.78        1.16      0.63 o 
 -13   3  11       51.29       59.16      1.94 o 
 -12   3  11      161.75      148.50      2.87 o 
 -11   3  11       87.84       76.33      1.93 o 
 -10   3  11        5.92        6.76      0.76 o 
  -9   3  11       13.62       10.33      0.83 o 
  -8   3  11      511.19      504.06      6.63 o 
  -7   3  11      163.08      155.90      3.24 o 
  -6   3  11        3.19        3.15      0.65 o 
  -5   3  11      192.04      192.79      3.20 o 
  -4   3  11       94.57       89.60      1.98 o 
  -3   3  11       47.54       48.06      1.23 o 
  -2   3  11       13.85       16.34      0.85 o 
  -1   3  11      108.85      110.00      2.09 o 
   0   3  11      116.40      116.10      2.39 o 
   1   3  11        1.35        0.48      0.57 o 
   2   3  11        0.02       -0.11      0.52 o 
   3   3  11       32.64       41.36      2.03 o 
 -13   4  11        2.71        3.82      0.87 o 
 -12   4  11      115.08      118.65      3.94 o 
 -11   4  11       38.47       38.09      2.17 o 
 -10   4  11        0.14        1.18      0.90 o 
  -9   4  11        5.35        3.78      1.54 o 
  -8   4  11      113.75      108.80      3.34 o 
  -7   4  11       44.40       43.67      1.62 o 
  -6   4  11      276.37      279.67      4.40 o 
  -5   4  11      224.66      224.80      3.45 o 
  -4   4  11        0.98        1.04      0.58 o 
  -3   4  11        0.70        0.09      0.57 o 
  -2   4  11        7.17        8.46      1.23 o 
  -1   4  11        1.16        0.46      0.65 o 
   0   4  11        3.30        3.96      0.86 o 
   1   4  11       71.72       70.90      2.93 o 
   2   4  11       15.15       16.90      1.79 o 
 -12   5  11      218.16      205.86      4.85 o 
 -11   5  11       93.35       91.64      3.01 o 
 -10   5  11       35.85       42.50      2.93 o 
  -9   5  11       46.67       46.07      2.52 o 
  -8   5  11      440.24      440.03      8.20 o 
  -7   5  11       10.08        7.65      1.27 o 
  -6   5  11        0.01       -1.01      1.28 o 
  -5   5  11      127.76      123.71      3.73 o 
  -4   5  11       21.81       22.07      1.59 o 
  -3   5  11       72.92       76.72      2.67 o 
  -2   5  11        2.52        3.90      1.54 o 
  -1   5  11        0.95        1.09      0.63 o 
   0   5  11       59.72       56.90      2.11 o 
   1   5  11       34.14       31.33      2.08 o 
 -10   6  11        0.14       -0.51      1.07 o 
  -9   6  11       31.07       31.37      2.35 o 
  -8   6  11      526.52      500.64      9.27 o 
  -7   6  11      936.32      913.97     14.48 o 
  -6   6  11        3.27        4.02      1.19 o 
  -5   6  11        0.30        1.13      0.85 o 
  -4   6  11       46.74       41.82      4.86 o 
  -3   6  11       12.76       12.93      1.40 o 
  -2   6  11       42.42       41.63      2.34 o 
  -1   6  11        0.94        1.31      0.94 o 
  -7   7  11      236.56      239.68      7.89 o 
  -6   7  11       10.21       10.12      2.11 o 
  -5   7  11        0.00        1.12      0.98 o 
  -4   7  11       30.80       34.37      4.08 o 
 -14   0  12      108.84      121.51      3.87 o 
 -13   0  12       54.12       49.90      2.38 o 
 -12   0  12        3.76        2.61      1.03 o 
 -11   0  12        6.77        5.18      1.00 o 
 -10   0  12      611.36      580.98      8.88 o 
  -9   0  12      746.69      723.19     10.98 o 
  -8   0  12     2832.38     2759.29     31.36 o 
  -7   0  12     4038.79     3942.17     51.64 o 
  -6   0  12      423.19      399.96      5.76 o 
  -5   0  12      114.25       83.26      3.40 o 
  -4   0  12      588.86      488.11      7.62 o 
  -3   0  12       29.94       37.53      1.40 o 
  -2   0  12      126.87      121.64      2.61 o 
  -1   0  12      335.06      319.48      5.03 o 
   0   0  12       83.12       83.03      2.22 o 
   1   0  12       25.58       23.67      1.38 o 
   2   0  12       14.16       17.86      1.27 o 
 -14   1  12        3.29        0.88      0.62 o 
 -13   1  12        8.60       12.81      1.01 o 
 -12   1  12       28.57       19.17      1.52 o 
 -11   1  12      139.46      130.57      2.64 o 
 -10   1  12       55.81       55.59      1.50 o 
  -9   1  12       64.91       64.41      1.45 o 
  -8   1  12      209.34      204.36      2.68 o 
  -7   1  12       47.18       45.16      1.14 o 
  -6   1  12        9.25        9.01      0.53 o 
  -5   1  12      132.93      126.62      1.89 o 
  -4   1  12       22.50       18.55      0.75 o 
  -3   1  12       96.89       85.22      1.50 o 
  -2   1  12        2.87        2.48      0.53 o 
  -1   1  12       87.20       85.24      1.77 o 
   0   1  12        0.74        0.89      0.51 o 
   1   1  12       61.19       59.23      1.59 o 
   2   1  12        4.45        5.93      0.77 o 
 -14   2  12       28.20       31.85      4.35 o 
 -13   2  12        7.58        5.55      1.01 o 
 -12   2  12        1.24        2.62      0.70 o 
 -11   2  12        3.31        4.19      0.85 o 
 -10   2  12      133.82      125.97      2.09 o 
  -9   2  12       58.93       53.97      1.48 o 
  -8   2  12        3.34        2.38      0.44 o 
  -7   2  12      260.51      256.23      2.80 o 
  -6   2  12      151.39      143.57      2.06 o 
  -5   2  12        4.59        6.07      0.55 o 
  -4   2  12       83.78       85.27      1.63 o 
  -3   2  12       40.91       39.80      1.16 o 
  -2   2  12        2.52        2.57      0.65 o 
  -1   2  12       48.68       44.88      1.80 o 
   0   2  12      159.94      155.64      2.75 o 
   1   2  12        7.97        7.56      0.79 o 
   2   2  12        3.82        4.84      0.76 o 
 -13   3  12       17.07       23.60      1.44 o 
 -12   3  12       24.34       19.67      1.24 o 
 -11   3  12      392.02      378.81      5.00 o 
 -10   3  12       65.39       66.97      1.92 o 
  -9   3  12       88.59       89.53      2.02 o 
  -8   3  12      209.66      211.03      3.68 o 
  -7   3  12      106.98      101.77      3.43 o 
  -6   3  12       44.28       44.52      1.43 o 
  -5   3  12      543.35      525.80      6.27 o 
  -4   3  12       24.82       17.49      1.38 o 
  -3   3  12      228.45      211.16      3.09 o 
  -2   3  12        9.24        7.71      0.71 o 
  -1   3  12      174.18      175.70      3.14 o 
   0   3  12        6.16        8.26      0.93 o 
   1   3  12      150.27      152.99      3.44 o 
   2   3  12       27.77       39.18      2.18 o 
 -12   4  12        0.38        1.53      0.78 o 
 -11   4  12        4.57        3.68      0.96 o 
 -10   4  12       47.62       47.29      2.03 o 
  -9   4  12      161.48      160.25      3.57 o 
  -8   4  12     1943.02     1948.21     22.88 o 
  -7   4  12     1068.68     1052.85     15.65 o 
  -6   4  12        2.26        0.17      0.70 o 
  -5   4  12       60.42       56.13      1.79 o 
  -4   4  12       61.07       56.84      1.85 o 
  -3   4  12       23.98       22.13      1.40 o 
  -2   4  12      182.92      180.45      3.53 o 
  -1   4  12        0.85        1.01      0.68 o 
   0   4  12       42.37       37.90      1.94 o 
   1   4  12        3.42        1.91      0.72 o 
 -11   5  12       46.09       41.58      2.78 o 
 -10   5  12        3.70        2.74      1.37 o 
  -9   5  12       11.09       14.48      3.20 o 
  -8   5  12       86.24       85.33      3.18 o 
  -7   5  12        5.61        6.53      1.59 o 
  -6   5  12       57.64       62.89      3.55 o 
  -5   5  12      213.87      223.92      5.38 o 
  -4   5  12       48.74       56.53      2.26 o 
  -3   5  12        3.64        2.99      0.96 o 
  -2   5  12        8.19        6.59      1.00 o 
  -1   5  12        4.37        4.20      0.93 o 
   0   5  12        0.78        0.39      0.73 o 
  -9   6  12       22.59       22.26      2.03 o 
  -8   6  12       71.63       75.64      3.13 o 
  -7   6  12      170.66      173.85      4.83 o 
  -6   6  12       49.01       50.75      2.78 o 
  -5   6  12       23.89       28.45      2.30 o 
  -4   6  12        1.56        2.17      1.10 o 
  -3   6  12        0.01       -0.22      0.66 o 
  -2   6  12       34.35       34.65      2.45 o 
 -14   1  13      115.42      117.41      2.58 o 
 -13   1  13       25.20       29.65      1.78 o 
 -12   1  13      152.87      141.95      2.57 o 
 -11   1  13       14.11       10.95      0.85 o 
 -10   1  13       95.48      101.46      1.91 o 
  -9   1  13      259.57      253.46      3.13 o 
  -8   1  13       21.75       19.84      0.87 o 
  -7   1  13      481.30      460.42      4.53 o 
  -6   1  13      505.46      497.54      5.17 o 
  -5   1  13      191.29      222.83      2.78 o 
  -4   1  13      619.19      535.29      5.58 o 
  -3   1  13        1.33        0.36      0.48 o 
  -2   1  13      175.48      180.39      3.29 o 
  -1   1  13       36.31       42.17      1.45 o 
   0   1  13      139.90      136.09      2.89 o 
   1   1  13        4.94        6.69      0.82 o 
 -14   2  13        0.06        0.21      1.04 o 
 -13   2  13        5.25        5.60      1.16 o 
 -12   2  13        4.24        4.94      0.72 o 
 -11   2  13      396.08      396.15      5.69 o 
 -10   2  13       21.37       22.34      1.10 o 
  -9   2  13      299.47      312.75      3.79 o 
  -8   2  13     2505.90     2493.89     20.14 o 
  -7   2  13        0.04        0.01      0.38 o 
  -6   2  13       46.19       47.42      1.25 o 
  -5   2  13      538.51      486.14      4.96 o 
  -4   2  13      180.30      154.80      2.57 o 
  -3   2  13       13.91       14.15      1.05 o 
  -2   2  13       71.83       70.13      1.59 o 
  -1   2  13       16.75       18.07      0.97 o 
   0   2  13       16.70       14.21      1.04 o 
   1   2  13       10.40       13.48      1.09 o 
 -13   3  13       14.82       17.17      1.37 o 
 -12   3  13        3.53        3.67      0.73 o 
 -11   3  13        3.77        3.22      0.75 o 
 -10   3  13        0.54        1.31      0.66 o 
  -9   3  13        3.60        2.24      0.66 o 
  -8   3  13        2.55        2.52      0.68 o 
  -7   3  13       74.63       76.85      1.89 o 
  -6   3  13      206.05      205.98      3.34 o 
  -5   3  13      149.60      138.36      2.86 o 
  -4   3  13       28.63       26.45      1.16 o 
  -3   3  13       43.62       45.51      1.45 o 
  -2   3  13       37.12       41.34      1.51 o 
  -1   3  13       19.24       18.62      1.18 o 
   0   3  13       14.37       15.98      1.40 o 
 -12   4  13        0.16        0.70      0.74 o 
 -11   4  13      180.50      180.89      4.04 o 
 -10   4  13       18.22       17.17      1.44 o 
  -9   4  13        2.12        1.73      1.03 o 
  -8   4  13      219.41      217.83      4.31 o 
  -7   4  13      117.90      122.34      6.30 o 
  -6   4  13       24.45       26.09      1.46 o 
  -5   4  13       87.58       90.13      2.36 o 
  -4   4  13       11.69        8.59      1.01 o 
  -3   4  13        0.78        1.42      0.71 o 
  -2   4  13       11.42       10.88      1.14 o 
  -1   4  13      160.97      166.51      4.07 o 
   0   4  13        0.36        1.19      0.94 o 
 -11   5  13       11.80       13.72      2.49 o 
 -10   5  13        0.20       -0.32      1.44 o 
  -9   5  13       67.27       69.40      3.00 o 
  -8   5  13      151.28      157.70      4.47 o 
  -7   5  13       40.72       37.76      2.55 o 
  -6   5  13        1.66        1.59      1.26 o 
  -5   5  13       40.18       33.19      2.41 o 
  -4   5  13      200.79      192.24      3.93 o 
  -3   5  13       70.49       69.16      2.24 o 
  -2   5  13       22.88       23.99      1.61 o 
  -9   6  13      235.10      240.40      5.98 o 
  -8   6  13      461.44      450.84      8.88 o 
  -7   6  13      180.16      187.45      5.20 o 
  -6   6  13        3.27        3.39      1.22 o 
  -5   6  13       35.68       33.75      2.58 o 
  -4   6  13      202.02      199.74      5.47 o 
 -14   0  14        0.49       -0.75      1.29 o 
 -13   0  14       20.44       20.08      4.66 o 
 -12   0  14       90.62       72.82      2.83 o 
 -11   0  14        3.22        3.68      0.86 o 
 -10   0  14      276.81      247.92      4.82 o 
  -9   0  14      455.84      425.58     23.18 o 
  -8   0  14        6.42        9.06      1.20 o 
  -7   0  14        0.13       -0.01      0.49 o 
  -6   0  14      317.98      304.74      4.73 o 
  -5   0  14        1.64        0.59      1.21 o 
  -4   0  14      445.85      414.03     11.56 o 
  -3   0  14        4.73        3.55      0.82 o 
  -2   0  14      397.58      393.59      6.79 o 
  -1   0  14        4.00        4.74      0.84 o 
   0   0  14       52.55       54.99      3.64 o 
 -14   1  14       23.14       25.83      1.36 o 
 -13   1  14        0.12        0.68      1.04 o 
 -12   1  14        0.95        0.42      0.52 o 
 -11   1  14       53.37       55.30      1.53 o 
 -10   1  14        0.73        0.96      0.50 o 
  -9   1  14       14.62       14.78      0.80 o 
  -8   1  14       12.59       11.48      0.72 o 
  -7   1  14        2.09        2.92      0.45 o 
  -6   1  14       87.44       93.56      1.66 o 
  -5   1  14      172.35      139.86      2.88 o 
  -4   1  14      118.80       98.87      1.88 o 
  -3   1  14       22.53       22.03      1.17 o 
  -2   1  14       45.30       48.98      1.54 o 
  -1   1  14      148.76      155.29      2.84 o 
   0   1  14        7.75        8.78      0.95 o 
 -14   2  14        0.17        0.49      1.03 o 
 -13   2  14        2.87        1.84      1.00 o 
 -12   2  14       71.82       68.64      1.96 o 
 -11   2  14       55.66       53.47      1.62 o 
 -10   2  14       36.63       32.82      1.35 o 
  -9   2  14       35.52       37.48      1.37 o 
  -8   2  14       54.59       56.14      1.39 o 
  -7   2  14        7.17        6.92      0.66 o 
  -6   2  14       59.00       56.80      1.89 o 
  -5   2  14       80.64       84.98      2.09 o 
  -4   2  14       57.37       53.48      1.66 o 
  -3   2  14       22.44       19.36      1.11 o 
  -2   2  14      126.82      126.45      2.65 o 
  -1   2  14       20.96       19.14      1.08 o 
   0   2  14        1.56        1.21      0.61 o 
 -13   3  14        0.10       -0.18      1.21 o 
 -12   3  14       22.79       20.56      1.40 o 
 -11   3  14      133.27      136.25      2.93 o 
 -10   3  14       21.22       19.79      1.30 o 
  -9   3  14        0.81        0.84      0.64 o 
  -8   3  14      197.64      197.63      4.02 o 
  -7   3  14       24.27       29.83      1.53 o 
  -6   3  14      307.54      321.78      4.92 o 
  -5   3  14      209.93      180.94      3.47 o 
  -4   3  14      119.70      105.01      2.49 o 
  -3   3  14       70.29       71.95      1.91 o 
  -2   3  14       24.65       27.96      1.35 o 
  -1   3  14      174.59      185.64      4.32 o 
 -12   4  14       21.52       27.13      1.70 o 
 -11   4  14       85.82       87.16      2.77 o 
 -10   4  14       27.91       25.72      1.73 o 
  -9   4  14      118.32      116.09      3.47 o 
  -8   4  14       94.49       90.44      2.70 o 
  -7   4  14       19.40       17.62      1.46 o 
  -6   4  14       15.29       17.72      1.32 o 
  -5   4  14      196.88      180.21      3.55 o 
  -4   4  14       49.73       50.61      1.93 o 
  -3   4  14       23.39       22.90      1.55 o 
  -2   4  14        3.65        3.97      1.09 o 
 -10   5  14       33.22       33.04      2.48 o 
  -9   5  14       47.19       50.18      3.03 o 
  -8   5  14      171.43      166.52      4.74 o 
  -7   5  14       94.19      103.56      3.75 o 
  -6   5  14      116.78      117.16      4.04 o 
  -5   5  14       32.01       32.22      2.01 o 
  -4   5  14       51.05       55.08      2.06 o 
  -3   5  14        8.89        7.63      2.03 o 
 -14   1  15       15.19       14.54      1.12 o 
 -13   1  15       15.35       12.26      1.09 o 
 -12   1  15      113.91      117.98      2.35 o 
 -11   1  15       13.98       10.89      0.85 o 
 -10   1  15      140.49      128.35      2.38 o 
  -9   1  15       54.74       56.70      1.42 o 
  -8   1  15       89.87       96.51      1.75 o 
  -7   1  15      642.52      618.37      6.51 o 
  -6   1  15      129.86      113.05      2.27 o 
  -5   1  15       94.73       75.28      2.13 o 
  -4   1  15       44.18       34.41      1.33 o 
  -3   1  15       21.29       20.59      1.20 o 
  -2   1  15      188.04      211.44      3.45 o 
  -1   1  15        9.95       16.32      1.14 o 
 -13   2  15       70.19      102.80      4.10 o 
 -12   2  15      262.67      291.64      4.80 o 
 -11   2  15       46.76       38.52      1.58 o 
 -10   2  15       47.38       49.95      1.73 o 
  -9   2  15       27.59       32.41      1.38 o 
  -8   2  15       85.35       84.28      1.76 o 
  -7   2  15        0.35        0.21      0.49 o 
  -6   2  15       84.29       93.61      2.17 o 
  -5   2  15       77.81       69.44      1.75 o 
  -4   2  15        1.78        1.61      0.58 o 
  -3   2  15      157.22      148.04      2.76 o 
  -2   2  15       68.37       71.64      2.07 o 
  -1   2  15      214.12      236.48      3.46 o 
 -13   3  15       14.97       19.05      1.81 o 
 -12   3  15        2.47        3.61      1.07 o 
 -11   3  15       24.20       23.67      1.85 o 
 -10   3  15        0.06        0.69      0.72 o 
  -9   3  15       74.39       72.33      2.10 o 
  -8   3  15       63.15       67.33      2.33 o 
  -7   3  15       37.25       39.69      2.41 o 
  -6   3  15        0.51       -0.17      0.66 o 
  -5   3  15      125.44      105.54      3.00 o 
  -4   3  15        8.22        5.24      1.08 o 
  -3   3  15        1.05        2.73      0.92 o 
  -2   3  15       55.74       65.13      4.04 o 
 -11   4  15       10.51       10.67      1.30 o 
 -10   4  15        0.03       -0.15      0.80 o 
  -9   4  15        1.69        2.05      1.03 o 
  -8   4  15        4.44        4.98      1.04 o 
  -7   4  15       10.70       13.01      1.63 o 
  -6   4  15      126.39      137.23      3.13 o 
  -5   4  15       79.86       82.00      2.81 o 
  -4   4  15        0.45        1.20      0.91 o 
  -3   4  15       35.89       38.22      2.29 o 
  -9   5  15        4.84        5.54      1.14 o 
  -8   5  15       57.34       62.36      4.59 o 
  -7   5  15       46.11       50.77      2.36 o 
  -6   5  15        0.59       -0.22      1.29 o 
 -13   0  16      833.10      961.60     16.82 o 
 -12   0  16      124.24      152.59      4.35 o 
 -11   0  16        1.14       -0.24      0.64 o 
 -10   0  16       49.31       50.70      2.03 o 
  -9   0  16       69.20       72.11      2.65 o 
  -8   0  16       30.80       22.35      2.41 o 
  -7   0  16      461.41      461.29      9.51 o 
  -6   0  16        5.52        4.12      0.73 o 
  -5   0  16       42.14       41.10      2.27 o 
  -4   0  16       18.90       12.03      6.45 o 
  -3   0  16        1.06        0.82      0.52 o 
  -2   0  16      225.03      255.13     10.72 o 
 -13   1  16        2.05        1.69      0.82 o 
 -12   1  16        1.18        2.81      0.62 o 
 -11   1  16       23.95       23.78      1.50 o 
 -10   1  16        0.02       -0.34      0.54 o 
  -9   1  16        7.30       11.04      0.98 o 
  -8   1  16       79.74       82.39      2.10 o 
  -7   1  16        5.80        6.97      0.78 o 
  -6   1  16       76.04       65.82      1.90 o 
  -5   1  16        0.25        1.57      0.99 o 
  -4   1  16        2.88        2.56      0.65 o 
  -3   1  16       21.98       18.44      1.44 o 
  -2   1  16       20.16       29.66      1.54 o 
 -13   2  16       81.43       82.13      3.01 o 
 -12   2  16        7.72        8.46      0.97 o 
 -11   2  16        1.52        1.74      0.69 o 
 -10   2  16        0.35        0.97      0.64 o 
  -9   2  16       21.84       24.55      1.39 o 
  -8   2  16        0.82        1.13      0.62 o 
  -7   2  16      115.23      114.02      2.65 o 
  -6   2  16       48.12       49.75      2.25 o 
  -5   2  16        0.59        1.16      0.60 o 
  -4   2  16        8.90        6.35      0.81 o 
  -3   2  16       18.80       20.57      1.27 o 
 -12   3  16        2.49        2.85      1.16 o 
 -11   3  16       93.86       93.94      3.56 o 
 -10   3  16        0.10        0.34      0.85 o 
  -9   3  16        3.74        5.41      1.13 o 
  -8   3  16      192.25      198.66      7.62 o 
  -7   3  16       14.86       19.47      1.91 o 
  -6   3  16      127.08      124.04      3.33 o 
  -5   3  16       14.82       20.99      1.70 o 
  -4   3  16        0.79       -0.12      0.71 o 
 -10   4  16        3.06        1.85      1.03 o 
  -9   4  16      153.74      163.35      8.21 o 
  -8   4  16       26.94       25.48      1.82 o 
  -7   4  16       19.37       16.09      2.15 o 
  -6   4  16       29.75       31.58      2.06 o 
  -5   4  16       11.39       16.40      1.75 o 
 -13   1  17        0.00       -0.93      0.72 o 
 -12   1  17       73.84       69.65      2.58 o 
 -11   1  17        0.05        0.86      0.71 o 
 -10   1  17       43.75       48.38      1.70 o 
  -9   1  17      322.88      363.89      5.36 o 
  -8   1  17       40.74       43.00      1.66 o 
  -7   1  17      104.38      124.79      2.47 o 
  -6   1  17       36.31       51.02      1.94 o 
  -5   1  17        9.41       10.47      1.06 o 
  -4   1  17        3.69        6.83      0.96 o 
 -12   2  17       92.35       92.30      3.69 o 
 -11   2  17       35.61       39.74      1.73 o 
 -10   2  17        7.33        6.93      0.96 o 
  -9   2  17       10.95       14.91      1.23 o 
  -8   2  17       70.36       63.25      1.74 o 
  -7   2  17        1.32        0.64      0.66 o 
  -6   2  17        8.81        4.91      0.85 o 
  -5   2  17        8.65        8.59      1.30 o 
 -11   3  17        0.72        1.14      1.10 o 
 -10   3  17      124.63      130.08      4.13 o 
  -9   3  17        5.07        6.45      1.19 o 
  -8   3  17       44.04       43.05      2.47 o 
  -7   3  17        9.53        7.90      1.32 o 
  -6   3  17       16.61       25.22      2.81 o 
 -12   0  18       64.82       63.74      2.79 o 
 -11   0  18      102.33      125.45      3.46 o 
 -10   0  18        5.70       10.00      1.22 o 
  -9   0  18        4.28        4.22      1.30 o 
  -8   0  18       24.98       31.03      1.81 o 
  -7   0  18       32.04       40.58      1.98 o 
  -6   0  18       17.28       27.97      2.57 o 
 -11   1  18       88.64       91.70      2.57 o 
 -10   1  18      196.16      219.86      3.88 o 
  -9   1  18       34.16       44.21      1.73 o 
  -8   1  18       43.38       52.99      2.03 o 
  -7   1  18       26.28       29.68      1.44 o 
  -6   1  18       48.54       65.79      1.98 o 
 -10   2  18        9.84       10.17      1.12 o 
  -9   2  18        2.66        3.06      0.82 o 
  -8   2  18        7.37        8.09      0.89 o 
  -7   2  18        9.11       10.46      1.15 o 
                                                 
